# Supplementary material for: Integrating social media-based community of inquiry with theory of planned behavior to promote equitable educational intentions among pre-service teachers in Gilgit Baltistan, Pakistan
Source: Front Psychol. 2024 Apr 16;14:1150421. doi: 10.3389/fpsyg.2023.1150421 (PMC11059007; doi:10.3389/fpsyg.2023.1150421)
Supplement: Supplementary file 1 [file Data_Sheet_1.CSV]

Case ID	CP	SBI	SJA	SJB	SJN	SP	TP	CP1	CP10	CP11	CP12	CP2	CP3	CP5	CP6	CP7	CP8	CP9	SJA10	SJA3	SJA4	SJA5	SJA7	SJA8	SJA9	SJBI1	SJBI2	SJBI3	SJBI4	SJPB1	SJPB2	SJPB3	SJPB4	SJPB5	SJSN1	SJSN2	SJSN3	SJSN4	SP1	SP2	SP3	SP6	SP8	SP9	TP10	TP11	TP12	TP3	TP4
1	-1.876	-1.963	-2.476	-0.986	-1.79	-1.593	-1.343	-1.581	-1.636	-1.71	-1.667	-1.669	-1.616	-1.722	-1.674	-1.696	-1.581	-1.741	-2.488	-0.266	-1.203	-3.761	-3.951	-0.303	-1.52	-0.373	-1.778	-2.85	-0.502	0.817	-0.371	-1.716	-0.363	-1.76	-2.821	-1.815	-0.844	0.158	-1.564	-1.583	-1.66	-0.884	-1.662	-0.883	-0.976	-0.995	-0.991	-0.888	-1.074
2	-0.168	-1.904	-1.653	-0.893	-1.07	-0.794	-0.535	1.138	-0.938	-0.969	1.256	0.416	0.539	-0.996	-1.674	-0.266	0.49	-0.283	-0.276	-0.266	-2.263	-1.453	-1.611	-0.303	-2.698	-0.373	-3.058	-1.618	-0.502	0.817	-1.69	-0.395	-1.652	-0.407	-0.892	-0.782	0.257	-1.928	-1.564	-0.91	0.453	-0.239	-0.931	-0.883	-0.259	-0.995	0.41	-0.225	-0.362
3	-1.304	-1.79	-3.847	-1.596	-2.116	-1.476	-1.413	-0.901	-0.938	-1.71	-0.936	-0.974	-0.898	-1.722	-1.674	-0.981	-0.891	-1.012	-3.594	-3.765	-2.263	-2.607	-2.781	-1.434	-3.876	0.873	0.783	-4.083	-1.956	-2.971	-1.69	0.926	0.927	-3.113	-2.821	-0.782	-0.844	-1.928	-1.564	-1.583	-1.66	-0.884	-0.931	-0.883	-0.976	-1.674	-1.692	-0.888	-1.074
4	-1.67	-2.695	-1.884	-2.949	-0.469	-1.273	-1.247	-0.901	-1.636	-1.71	-1.667	-0.974	-0.898	-1.722	-1.674	-1.696	-1.581	-1.741	-2.488	-1.432	-2.263	-0.299	-0.441	-0.303	-2.698	-1.618	-3.058	-2.85	-0.502	-2.971	-1.69	-1.716	-1.652	-3.113	-0.892	0.251	0.257	-0.885	-0.882	-0.91	-0.956	-1.53	-1.662	-0.883	-1.693	-0.995	-0.991	-0.888	-1.074
5	-1.074	-3.815	-2.145	-3.274	-1.675	-1.603	-1.589	-0.901	-0.938	-0.969	-0.936	-0.974	-0.898	-0.996	-0.976	-0.981	-0.891	-1.012	-1.382	-1.432	-1.203	-1.453	-1.611	-2.565	-1.52	-4.11	-3.058	-2.85	-1.956	-2.971	-1.69	-1.716	-2.942	-3.113	-0.892	-0.782	-0.844	-2.971	-1.564	-1.583	-1.66	-0.884	-0.931	-1.573	-1.693	-0.995	-1.692	-0.888	-1.074
6	-0.47	-1.01	-0.834	-0.136	-0.08	-0.4	-0.199	-0.901	-0.241	-0.228	-0.206	-0.974	-0.18	-0.269	-0.277	-0.266	-0.891	-0.283	-2.488	-0.266	-0.142	0.855	-1.611	-0.303	-0.342	-4.11	-0.497	-0.385	0.952	-0.445	-0.371	-1.716	0.927	0.947	0.073	0.251	-0.844	0.158	-0.201	-0.91	-0.252	-0.239	-0.199	-0.194	-0.259	-0.315	0.41	-0.225	-0.362
7	-1.283	0.015	0.738	-0.225	-0.16	-0.979	-1.384	-1.581	-1.636	0.513	-1.667	0.416	-1.616	-1.722	-1.674	-0.981	-1.581	-1.012	0.829	0.901	-0.142	-0.299	0.729	0.828	0.836	-0.373	0.783	-0.385		0.817	-0.371	-0.395	-0.363	-0.407	-0.892	0.251	0.257	0.158	-1.564	-1.583	-0.252	0.406	-0.199	-1.573	-1.693	-1.674	0.41	-1.55	-1.786
8	-0.271	-1.792	-3.191	-2.203	-0.386	-0.108	-0.579	-0.221	-0.241	-0.228	-0.206	-0.279	-0.18	-0.269	-0.277	-0.266	-0.2	-0.283	-2.488	-1.432	-2.263	-2.607	-2.781	-2.565	-2.698	-1.618	-1.778	-1.618	-0.502	-1.708	-3.01	-3.037	-0.363	-0.407	0.073	-0.782	0.257	-0.885	0.481	-0.237	-0.252	-0.239	-0.199	-0.194	-0.259	0.364	-0.291	-0.225	-0.362
9	-1.442	-0.89	-0.249	-0.472	-0.094	-1.706	-1.558	-0.901	-1.636	-0.969	-1.667	-1.669	-1.616	-0.996	-0.976	-0.981	-0.891	-1.741	0.829	-0.266	0.919	-0.299	-0.441	-0.303	-1.52	-1.618	-0.497	-0.385	-0.502	-1.708	0.948	-0.395	-0.363	-0.407	0.073	0.251	0.257	-0.885	-1.564	-1.583	-1.66	-1.53	-1.662	-0.883	-0.976	-1.674	-0.991	-1.55	-1.074
10	-1.445	-1.138	-0.67	-1.245	-0.455	-0.908	-0.947	-0.901	-0.938	-1.71	-1.667	-1.669	-0.898	-0.996	-1.674	-0.981	-0.891	-1.741	0.829	-0.266	-0.142	-0.299	-0.441	-1.434	-1.52	-0.373	0.783	-1.618	-1.956	0.817	-1.69	-1.716	-1.652	-0.407	-0.892	0.251	-0.844	0.158	-0.882	-0.237	-0.956	-0.884	-0.199	-1.573	-0.976	-0.315	-0.291	-0.888	-1.074
11	-1.667	0.29	-0.803	-0.52	0.525	-1.56	-1.401	-1.581	-1.636	-1.71	-1.667	-0.974	-1.616	-0.996	-1.674	-1.696	-1.581	-1.012	-1.382	-0.266	-0.142	-1.453	-0.441	-0.303	-0.342	0.873	-1.778	0.847	0.952	-0.445	-0.371	-0.395	-0.363	-0.407	0.073	0.251	0.257	1.201	-1.564	-0.91	-1.66	-1.53	-1.662	-0.883	-1.693	-0.995	-0.991	-1.55	-1.074
12	-1.651	-1.87	-0.861	-1.281	-0.75	-1.575	-1.408	-1.581	-1.636	-1.71	-1.667	-1.669	-0.898	-1.722	-1.674	-0.981	-0.891	-1.741	0.829	-1.432	-0.142	-0.299	-1.611	-1.434	-0.342	-1.618	-0.497	-1.618	-1.956	-0.445	-0.371	-1.716	-0.363	-1.76	-0.892	0.251	-1.944	0.158	-0.882	-1.583	-1.66	-0.884	-1.662	-1.573	-1.693	-0.995	-1.692	-1.55	-1.074
13	-0.93	-1.06	-0.366	-0.9	0.886	-0.371	-0.852	-0.901	-0.938	-0.969	-0.936	-0.974	-0.898	-0.269	-0.976	-0.981	-0.891	-0.283	0.829	-1.432	-1.203	-0.299	0.729	-1.434	0.836	-0.373	-0.497	-1.618	-0.502	-1.708	-0.371	-0.395	0.927	-1.76	1.038	0.251	1.357	0.158	-0.201	-0.237	-0.252	-0.239	-0.931	-0.194	-0.976	-0.995	-0.991	-0.888	-1.074
14	-0.354	0.401	-0.374	0.241	0.507	-1.145	-0.315	1.138	0.457	-0.228	-0.936	-1.669	-0.898	0.457	1.119	-1.696	-0.891	-0.283	-0.276	-0.266	-0.142	-1.453	0.729	-1.434	0.836	-0.373	-0.497	0.847	0.952	-0.445	-0.371	0.926	-0.363	0.947	0.073	1.284	0.257	0.158	-1.564	-0.237	-0.956	-1.53	-1.662	-0.194	1.175	-0.995	0.41	-1.55	-0.362
15	-0.486	0.153	-1.574	-0.587	-0.08	-0.819	-0.556	-0.901	-0.241	-0.969	-0.206	-0.279	-0.18	-0.269	-0.277	-0.981	-0.2	-0.283	0.829	-1.432	-0.142	-1.453	-0.441	-2.565	-2.698	0.873	0.783	-0.385	-0.502	-0.445	0.948	-0.395	-0.363	-1.76	0.073	0.251	-0.844	0.158	-0.882	-1.583	-0.252	-0.239	-0.199	-0.883	-0.259	-0.315	-0.291	-0.225	-1.074
16	-0.422	-2.481	-1.746	-1.214	-1.696	-0.352	-0.557	-0.221	-0.241	-0.228	-0.206	-0.279	-0.898	-0.996	-0.277	-0.266	-0.2	-0.283	-0.276	-0.266	-0.142	-1.453	-2.781	-3.696	-0.342	-0.373	-1.778	-1.618	-3.41	-0.445	-1.69	-1.716	-0.363	-0.407	-1.856	-1.815	-3.044	1.201	-0.201	-0.237	-0.252	-1.53	-0.199	0.496	-0.976	-0.315	-0.291	-0.225	-0.362
17	-0.58	-0.579	-1.641	-0.93	-0.744	-0.77	-1.094	-0.221	-0.241	-0.969	-0.206	-0.279	-0.898	-0.269	-0.277	-0.981	-0.891	-0.283	-0.276	-0.266	-2.263	-0.299	-3.951	-0.303	-1.52	-0.373	-0.497	-0.385	-0.502	-0.445	-0.371	-0.395	-0.363	-1.76	-0.892	-1.815	0.257	0.158	-0.882	-0.237	-0.956	-0.884	-0.931	-0.194	-0.976	-0.995	-0.291	-0.888	-1.074
18	-0.417	-1.001	-1.183	-0.928	-0.143	-0.785	-0.48	-0.221	-0.241	-0.228	-0.206	-0.974	-0.898	-0.269	-0.277	-0.266	-0.2	-0.283	0.829	-1.432	-3.324	-0.299	-0.441	-1.434	-0.342	-0.373	-1.778	-0.385	-0.502	0.817	-0.371	-3.037	-0.363	-0.407	-0.892	-0.782	0.257	1.201	-0.201	-1.583	-0.252	-0.884	-0.199	-0.883	-0.976	-0.315	-0.291	-0.225	-0.362
19	-0.504	-0.579	0.079	-0.871	-1.578	-0.833	-0.54	-0.221	-0.938	-0.969	-0.206	-0.279	-0.18	-0.269	-0.277	-0.266	-0.891	-0.283	0.829	-0.266	-1.203	0.855	-0.441	-0.303	0.836	-0.373	-0.497	-0.385	-0.502	-0.445	-0.371	-1.716	-0.363	-0.407	0.073	-1.815	-1.944	-1.928	-1.564	-0.91	-0.956	-0.239	-0.199	-0.194	-0.976	-0.995	-0.291	-0.225	-1.074
20	-1.293	-0.579	-0.291	-0.871	-1.578	-1.687	-0.93	-1.581	-1.636	-1.71	-1.667	-0.974	-0.898	-0.269	-0.277	-0.981	-1.581	-1.012	0.829	0.901	-1.203	-2.607	-0.441	-0.303	0.836	-0.373	-0.497	-0.385	-0.502	-0.445	-0.371	-1.716	-0.363	-0.407	0.073	-1.815	-1.944	-1.928	-1.564	-0.91	-1.66	-1.53	-1.662	-1.573	-0.976	-0.315	-0.291	-1.55	-1.074
21	-0.998	-3.213	-0.639	0.853	-2.033	-0.635	-0.648	-0.901	-0.241	-0.969	-0.936	-0.974	-0.898	-0.996	-0.976	-0.981	-0.891	-1.012	-0.276	-0.266	-0.142	-0.299	-0.441	-0.303	-1.52	-1.618	-3.058	-1.618	-3.41	0.817	0.948	-0.395	0.927	0.947	-1.856	-1.815	-0.844	-1.928	-0.201	-0.237	-0.956	-0.884	-0.199	-0.883	-0.976	0.364	-0.291	-0.225	-0.362
22	0.525	-0.579	-0.395	-0.52	0.215	0.315	-0.093	0.458	0.457	0.513	0.525	1.111	0.539	-0.269	0.421	1.164	0.49	-0.283	-0.276	-0.266	-0.142	-0.299	-0.441	-0.303	-0.342	-0.373	-0.497	-0.385	-0.502	-0.445	-0.371	-0.395	-0.363	-0.407	0.073	0.251	0.257	0.158	1.162	0.435	-0.252	-0.884	0.532	0.496	1.175	0.364	1.11	-1.55	-1.074
23	-0.28	-0.269	0.029	-1.225	-1.108	-1.034	-0.403	-1.581	-0.241	-0.969	0.525	0.416	-1.616	1.184	-0.277	-0.981	0.49	0.446	-0.276	-0.266	0.919	-0.299	-0.441	-0.303	0.836	0.873	-0.497	-0.385	-0.502	-1.708	-0.371	-0.395	-0.363	-1.76	-1.856	-0.782	-1.944	1.201	-0.882	-0.237	-1.66	-1.53	-0.199	-0.883	-0.976	-0.315	-0.991	1.101	-0.362
24	0.222	0.634	1.114	-0.52	-1.432	-0.972	0.828	0.458	-0.241	-0.228	-0.936	0.416	-0.18	0.457	1.119	0.449	1.18	-0.283	0.829	0.901	0.919	0.855	0.729	0.828	0.836	0.873	0.783	0.847	-0.502	-0.445	-0.371	-0.395	-0.363	-0.407	-1.856	-0.782	-0.844	-0.885	0.481	-1.583	0.453	-1.53	-1.662	-1.573	1.175	0.364	0.41	1.101	0.35
25	-0.304	1.133	1.114	-0.52	-1.352	0.365	0.109	0.458	-0.241	-0.969	-0.936	-0.279	-0.898	-0.269	-0.277	0.449	-0.2	0.446	0.829	0.901	0.919	0.855	0.729	0.828	0.836	0.873	0.783	0.847	0.952	-0.445	-0.371	-0.395	-0.363	-0.407	-0.892	-0.782	-1.944	-0.885	-0.201	0.435	-0.252	0.406	1.264	0.496	0.458	0.364	0.41	0.438	1.061
26	0.396	-0.269	1.114	-0.11	-1.741	0.121	-0.214	-0.221	0.457	-0.228	-0.206	-0.279	0.539	1.184	1.119	0.449	0.49	0.446	0.829	0.901	0.919	0.855	0.729	0.828	0.836	0.873	-0.497	-0.385	-0.502	-0.445	-0.371	-0.395	-0.363	0.947	-1.856	-0.782	-0.844	-1.928	-0.201	0.435	-0.252	0.406	0.532	-0.194	-0.976	-1.674	0.41	-0.888	0.35
27	0.071	-0.158	-0.153	0.469	-1.414	0.546	0.152	0.458	-0.241	-0.969	0.525	-0.279	-0.18	0.457	0.421	-0.266	0.49	0.446	-0.276	-0.266	-0.142	-0.299	-0.441	0.828	-0.342	-0.373	0.783	-0.385	-0.502	0.817	0.948	0.926	-0.363	-0.407	-1.856	-1.815	-0.844	0.158	-0.201	1.108	0.453	0.406	-0.199	1.185	-0.259	0.364	0.41	-0.225	0.35
28	0.019	-0.158	0.262	0.233	-1.432	0.663	-1.02	0.458	0.457	-0.228	-0.936	-0.279	0.539	-0.269	0.421	0.449	-0.2	-0.283	-0.276	-0.266	-0.142	0.855	0.729	-0.303	0.836	-0.373	0.783	-0.385	-0.502	-0.445	0.948	-0.395	-0.363	0.947	-1.856	-0.782	-0.844	-0.885	-0.201	1.108	0.453	0.406	0.532	1.185	-0.259	-0.995	0.41	-0.888	-1.786
29	0.308	-0.251	-1.634	-0.863	-1.727	0.024	0.444	0.458	0.457	0.513	-0.936	0.416	-0.18	0.457	1.119	0.449	0.49	-0.283	-2.488	-0.266	-2.263	-0.299	-1.611	-0.303	-1.52	0.873	-0.497	-1.618	0.952	-0.445	-1.69	-0.395	-0.363	-0.407	-1.856	-0.782	-1.944	-0.885	0.481	-0.91	1.157	0.406	-0.931	-0.194	0.458	0.364	-0.291	-0.225	0.35
30	-1.598	-0.579	-0.395	-1.166	-1.074	-1.429	-1.251	-0.901	-0.938	-1.71	-0.936	-1.669	-1.616	-0.996	-1.674	-1.696	-1.581	-1.741	-0.276	-0.266	-0.142	-0.299	-0.441	-0.303	-0.342	-0.373	-0.497	-0.385	-0.502	-1.708	-0.371	-1.716	-0.363	-0.407	-0.892	0.251	-0.844	-1.928	-0.882	-0.91	-1.66	-0.884	-1.662	-1.573	-0.259	-0.995	-1.692	-0.888	-1.786
31	-0.922	-0.158	-0.156	0.794	-0.386	-0.733	-1.18	-0.901	-0.241	-0.228	-0.206	-0.279	-0.898	-0.996	-0.976	-0.981	-1.581	-1.741	-0.276	-1.432	-0.142	-0.299	0.729	-0.303	0.836	-0.373	0.783	-0.385	-0.502	0.817	0.948	0.926	0.927	-0.407	0.073	-0.782	0.257	-0.885	0.481	-0.237	-0.956	-0.884	-0.931	-1.573	-0.259	-0.995	-0.291	-1.55	-1.074
32	-1.016	1.133	-0.216	-0.897	-0.077	-1.429	-0.498	-0.901	-1.636	-0.969	-0.936	-0.279	-0.898	-0.269	-1.674	-0.981	-0.891	-0.283	-0.276	-0.266	0.919	-0.299	-0.441	-0.303	-0.342	0.873	0.783	0.847	0.952	-0.445	-0.371	-3.037	0.927	-0.407	0.073	-0.782	0.257	0.158	-1.564	-0.91	-0.956	-1.53	-0.931	-1.573	0.458	-0.995	0.41	-0.225	0.35
33	-0.799	1.133	1.114	1.204	-0.077	-0.405	-0.611	0.458	-0.938	-0.969	0.525	-0.974	-0.18	-0.996	-0.277	-0.981	-1.581	-1.741	0.829	0.901	0.919	0.855	0.729	0.828	0.836	0.873	0.783	0.847	0.952	0.817	0.948	0.926	0.927	0.947	0.073	-0.782	0.257	0.158	-0.201	-0.91	-0.252	0.406	-0.931	-0.194	-0.976	-0.995	-0.991	-0.888	-0.362
34	-0.331	-0.579	-0.544	-0.55	-0.455	-0.517	-0.094	0.458	-0.241	0.513	0.525	-0.974	0.539	-0.269	-0.277	-0.981	-1.581	-1.012	-0.276	-0.266	-1.203	-0.299	-1.611	-0.303	0.836	-0.373	-0.497	-0.385	-0.502	0.817	-0.371	-0.395	-1.652	-0.407	-0.892	0.251	-0.844	0.158	0.481	-1.583	-0.252	-0.239	-0.931	-0.194	-0.259	-0.315	0.41	0.438	1.061
35	-0.095	-0.098	-0.198	-0.871	-0.976	0.043	-0.567	-0.901	0.457	0.513	-0.206	-0.279	0.539	-0.269	-0.976	0.449	-0.2	-0.283	-0.276	-0.266	-0.142	0.855	-0.441	-0.303	-0.342	-0.373	-0.497	0.847	-0.502	-0.445	-0.371	-1.716	-0.363	-0.407	0.073	-0.782	-1.944	-0.885	0.481	-0.237	0.453	-0.239	-0.931	0.496	-0.259	-0.995	-0.991	-0.225	-1.074
36	-0.688	0.711	-0.425	-0.52	-2.099	-1.057	-0.542	-1.581	-0.241	0.513	-0.206	1.111	-0.898	-0.996	-0.277	-1.696	-1.581	-1.012	-0.276	-2.598	-0.142	0.855	0.729	-0.303	-0.342	0.873	-0.497	0.847	0.952	-0.445	-0.371	-0.395	-0.363	-0.407	-2.821	-1.815	-0.844	-0.885	-1.564	-0.91	-0.956	-1.53	-0.199	-0.194	-0.259	-0.995	0.41	-0.888	-0.362
37	-1.012	-1.25	-0.227	-0.225	-0.747	-0.716	-0.408	-1.581	-1.636	-0.969	-0.206	-0.279	-1.616	-0.269	-1.674	-0.266	-1.581	0.446	-0.276	-0.266	-0.142	0.855	0.729	-0.303	-1.52	0.873	-0.497	-1.618	-1.956	0.817	-0.371	-0.395	-0.363	-0.407	-0.892	-0.782	-0.844	0.158	-1.564	-0.91	-0.956	-0.239	0.532	-0.194	-0.976	-0.995	-1.692	-0.225	0.35
38	-0.072	-0.269	-0.194	0.148	-0.761	0.15	-0.785	0.458	-0.241	-0.228	-0.206	0.416	-0.18	-0.269	-0.277	-0.266	-0.2	0.446	-1.382	-0.266	-0.142	0.855	0.729	-0.303	-0.342	0.873	-0.497	-0.385	-0.502	-0.445	0.948	-0.395	0.927	-0.407	-0.892	-0.782	0.257	-0.885	0.481	-0.237	0.453	-0.239	0.532	-0.194	-0.976	-0.995	-0.291	-0.888	-0.362
39	-0.697	-0.158	-0.365	-0.52	-0.761	-0.897	-0.098	-1.581	0.457	-0.228	-0.936	0.416	-1.616	-0.996	-0.277	-0.981	-0.891	-0.283	-0.276	-0.266	-0.142	-0.299	-1.611	-0.303	0.836	-0.373	0.783	-0.385	-0.502	-0.445	-0.371	-0.395	-0.363	-0.407	-0.892	-0.782	0.257	-0.885	-0.882	-0.237	-1.66	-1.53	-0.931	0.496	-0.259	-0.315	-0.291	1.101	-0.362
40	-1.062	-1.638	-0.242	-0.472	-0.764	-0.771	-1.026	-0.221	-0.938	-0.228	-1.667	-1.669	-0.898	-0.996	0.421	-1.696	-1.581	-1.012	-0.276	-0.266	0.919	-0.299	0.729	-1.434	-0.342	-0.373	0.783	-1.618	-3.41	-1.708	0.948	-0.395	-0.363	-0.407	-0.892	0.251	-0.844	-0.885	-0.201	-1.583	0.453	-0.884	-0.199	-1.573	0.458	-0.995	-1.692	-0.888	-1.074
41	0.108	-2.385	-0.288	-0.845	-1.053	-0.133	-0.409	-0.221	0.457	0.513	-0.206	0.416	0.539	-0.269	-0.277	-0.266	-0.2	0.446	-2.488	0.901	-1.203	-0.299	-0.441	0.828	0.836	-0.373	-3.058	-2.85	-0.502	-0.445	-0.371	-0.395	-1.652	-0.407	-0.892	-1.815	0.257	-0.885	1.162	-0.91	-0.956	-0.239	0.532	-0.194	-0.259	0.364	-0.291	-0.225	-0.362
42	0.052	1.133	0.192	-0.169	-1.136	-0.098	-0.271	-1.581	0.457	-0.228	-0.206	1.111	0.539	-0.269	1.119	-0.981	-0.2	0.446	0.829	-0.266	0.919	0.855	-0.441	-0.303	-0.342	0.873	0.783	0.847	0.952	-0.445	-0.371	0.926	-0.363	-0.407	-1.856	-0.782	0.257	-0.885	-0.201	0.435	-0.252	-0.239	-0.931	0.496	-0.259	0.364	0.41	0.438	-1.074
43	-0.415	-1.001	-0.288	0.118	-1.039	-0.386	-0.268	-0.221	-0.938	0.513	-0.936	-0.279	-0.898	-0.996	-0.277	0.449	0.49	-1.012	-2.488	0.901	-1.203	-0.299	-0.441	0.828	0.836	-0.373	-1.778	-0.385	-0.502	0.817	0.948	-0.395	-0.363	-0.407	-0.892	-1.815	-0.844	0.158	-0.201	-0.91	0.453	-0.239	-0.199	-0.883	-0.259	0.364	-0.991	-0.225	0.35
44	-1.185	-0.158	-1.245	-0.136	-1.414	-1.195	-1.562	-1.581	-0.938	-0.969	-0.936	-0.974	-0.898	-0.996	-1.674		-1.581	-1.012	-0.276	-0.266	-1.203	-0.299	-2.781	-1.434	-0.342	-0.373	0.783	-0.385	-0.502	-0.445	-0.371	-1.716	0.927	0.947	-1.856	-1.815	-0.844	0.158	-0.882	-1.583	-0.956	-1.53	0.532	-1.573	-1.693	-0.995	-1.692	-1.55	-1.786
45	-1.144	-0.75	-2.332	-1.522	-0.681	-1.076	-0.851	-1.581	-0.241	-1.71	-0.936	-0.974	-1.616	-0.996	-0.277	-1.696	-0.891	-0.283	-3.594	-2.598	-0.142	-3.761	0.729	-1.434	-1.52	0.873	-0.497	-1.618	-0.502	-0.445	-0.371	-1.716	-2.942	-0.407	0.073	-0.782	-0.844	-0.885	-0.882	-1.583	-1.66	-0.884	-0.931	0.496	-0.976	-0.995	0.41	-0.225	-1.074
46	-1.665	-1.001	-0.54	-0.96	-0.764	-1.72	-1.402	-0.901	-1.636	-1.71	-1.667	-1.669	-0.898	-1.722	-1.674	-0.981	-1.581	-1.741	0.829	-1.432	-0.142	-3.761	0.729	0.828	-0.342	-0.373	-1.778	-0.385	-0.502	0.817	-0.371	-0.395	-1.652	-1.76	-0.892	0.251	-0.844	-0.885	-1.564	-1.583	-1.66	-0.884	-1.662	-1.573	-0.976	-0.995	-0.291	-1.55	-1.786
47	-0.527	0.342	0.027	0.469	-0.08	-0.502	-0.285	-0.901	-0.938	0.513	-0.206	-1.669	-0.898	-0.996	0.421	-0.981	0.49	-0.283	-1.382	0.901	-0.142	0.855	0.729	-0.303	-0.342	-0.373	0.783	-0.385	0.952	0.817	0.948	0.926	-0.363	-0.407	0.073	0.251	-0.844	0.158	-0.882	-0.237	-0.252	-0.884	-0.931	0.496	-0.259	-0.995	-1.692	0.438	1.061
48	-0.773	-1.501	-1.924	-1.37	-1.042	-0.395	-0.562	-0.901	-0.938	-0.969	-0.936	-0.974	-0.18	-0.269	-0.277	-0.981	-0.2	-1.012	-1.382	-2.598	-1.203	-0.299	-1.611	-2.565	-0.342	-0.373	-1.778	-0.385	-1.956	0.817	-0.371	-0.395	-1.652	-3.113	-0.892	-0.782	-1.944	0.158	-0.201	-0.237	-0.956	-0.239	-0.199	-0.194	-0.259	-0.995	-0.991	-0.225	-0.362
49	-1.074	-0.176	-1.244	-0.531	0.132	-1.043	-1.171	-0.901	-0.938	-0.969	-0.936	-0.974	-0.898	-0.996	-0.976	-0.981	-0.891	-1.012	-1.382	0.901	-1.203	-1.453	-0.441	-2.565	-0.342	-0.373	0.783	0.847	-1.956	-1.708	0.948	0.926	-0.363	-1.76	-0.892	1.284	0.257	0.158	-0.882	-0.91	-0.956	-0.884	-0.931	-0.883	-0.976	-0.995	-0.991	-1.55	-1.074
50	-1.579	-0.158	-0.212	-0.863	-0.077	-1.72	-1.638	-1.581	-1.636	-0.969	-1.667	-0.974	-1.616	-1.722	-0.976	-0.981	-1.581	-1.741	-1.382	-2.598	0.919	0.855	0.729	-0.303	0.836	-0.373	0.783	-0.385	-0.502	-0.445	-1.69	-0.395	-0.363	-0.407	0.073	-0.782	0.257	0.158	-1.564	-1.583	-1.66	-0.884	-1.662	-1.573	-0.976	-1.674	-0.991	-1.55	-1.786
51	-0.702	0.323	0.044	-0.579	0.149	-0.96	-1.328	-0.901	-0.241	-0.969	-0.936	-0.974	-0.18	-0.996	-0.976	0.449	-0.891	-0.283	-0.276	-0.266	-0.142	0.855	-0.441	0.828	-0.342	-0.373	0.783	0.847	-0.502	-0.445	-0.371	0.926	-0.363	-1.76	-0.892	0.251	0.257	1.201	-1.564	-0.91	-0.956	-0.239	-0.199	-0.883	-0.976	-0.995	-1.692	-1.55	-1.786
52	-0.512	-0.579	-0.395	-0.52	0.215	-0.697	-0.963	-0.221	-0.938	-0.969	0.525	-0.279	-0.898	0.457	-0.277	-0.981	-0.2	-1.012	-0.276	-0.266	-0.142	-0.299	-0.441	-0.303	-0.342	-0.373	-0.497	-0.385	-0.502	-0.445	-0.371	-0.395	-0.363	-0.407	0.073	0.251	0.257	0.158	-0.882	-0.91	-0.956	-0.239	0.532	-0.883	-0.976	-0.995	-0.991	-0.225	-1.074
53	-0.849	0.23	-0.18	0.469	-0.16	-1.043	-1.626	-0.901	-0.241	-0.969	-0.936	-0.974	-0.898	-0.269	-0.277	-1.696	-0.891	-0.283	-0.276	-0.266	-0.142	-0.299	0.729	-0.303	-0.342	0.873	-0.497	-0.385	0.952	0.817	0.948	0.926	-0.363	-0.407	-0.892	0.251	0.257	0.158	-0.882	-0.91	-0.956	-0.884	-0.931	-0.883	-1.693	-1.674	-1.692	-1.55	-1.786
54	-1.361	-0.579	-0.395	-0.52	0.215	-1.033	-1.246	-1.581	-1.636	-0.969	-0.936	-0.974	-1.616	-0.996	-0.976	-1.696	-1.581	-0.283	-0.276	-0.266	-0.142	-0.299	-0.441	-0.303	-0.342	-0.373	-0.497	-0.385	-0.502	-0.445	-0.371	-0.395	-0.363	-0.407	0.073	0.251	0.257	0.158	-1.564	-0.237	-0.956	-0.884	-1.662	-0.194	-1.693	-0.995	-1.692	-0.225	-1.074
55	-1.448	0.634	-1.903	-0.177	-0.469	-0.659	-0.816	-1.581	-0.938	-1.71	-0.936	-0.974	-1.616	-0.269	-1.674	-1.696	-1.581	-1.012	-1.382	-1.432	-1.203	-1.453	-1.611	-1.434	-1.52	0.873	0.783	0.847	-0.502	-0.445	0.948	-0.395	-0.363	-0.407	-0.892	0.251	0.257	-0.885	-0.882	-0.237	-0.252	0.406	-0.931	-1.573	-0.976	-0.315	-0.991	-1.55	0.35
56	-0.635	-0.579	-0.395	-0.52	0.215	-1.058	-1.164	-0.221	-1.636	0.513	0.525	-1.669	-1.616	0.457	0.421	0.449	-1.581	-1.741	-0.276	-0.266	-0.142	-0.299	-0.441	-0.303	-0.342	-0.373	-0.497	-0.385	-0.502	-0.445	-0.371	-0.395	-0.363	-0.407	0.073	0.251	0.257	0.158	-0.882	-1.583	-0.956	-1.53	-0.199	-0.194	-0.259	-1.674	-0.291	-1.55	-1.074
57	-0.624	0.634	0.517	1.204	1.124	-0.833	-0.602	-1.581	-1.636	-1.71	-1.667	-0.279	0.539	-0.996	1.119	1.164	0.49	-1.741	0.829	-0.266	-0.142	-0.299	0.729	0.828	0.836	0.873	0.783	0.847	-0.502	0.817	0.948	0.926	0.927	0.947	1.038	0	1.357	1.201	-1.564	-0.91	-0.252	0.406	-0.199	-1.573	-0.976	-1.674	-0.991	0.438	-0.362
58	-0.578	-0.579	-0.395	-0.52	0.215	-0.984	-0.662	-0.221	-0.241	-0.969	-0.206	-0.974	-0.898	0.457	-0.976	-0.981	0.49	-1.012	-0.276	-0.266	-0.142	-0.299	-0.441	-0.303	-0.342	-0.373	-0.497	-0.385	-0.502	-0.445	-0.371	-0.395	-0.363	-0.407	0.073	0.251	0.257	0.158	-0.882	-1.583	-1.66	-0.239	0.532	-0.883	1.175	-0.995	-1.692	-0.225	0.35
59	-0.767	-0.269	-0.592	-0.52	-1.63	-0.999	-0.439	-1.581	-0.241	-0.969	-0.936	-0.974	-0.898	-0.269	-0.976	-0.981	-0.2	0.446	-0.276	-0.266	-0.142	-1.453	-0.441	-0.303	-0.342	0.873	-0.497	-0.385	-0.502	-0.445	-0.371	-0.395	-0.363	-0.407	-0.892	-1.815	-3.044	0.158	-1.564	-1.583	-0.956	-0.239	1.264	-1.573	0.458	1.043	-1.692	-0.888	-1.074
60	-1.174	-0.579	0.413	0.469	0.816	-1.57	-1.574	-0.221	-0.938	-1.71	-1.667	-0.974	-1.616	-1.722	-0.277	-0.266	-1.581	-0.283	0.829	0.901	0.919	0.855	-0.441	-0.303	-0.342	-0.373	-0.497	-0.385	-0.502	0.817	0.948	0.926	-0.363	-0.407	0.073	1.284	0.257	1.201	-1.564	-0.91	-1.66	-1.53	-0.931	-1.573	-1.693	-1.674	-1.692	-1.55	-1.074
61	0.115	-0.579	-0.395	-0.52	-1.042	0.492	0.06	0.458	-0.241	1.254	0.525	-1.669	-0.898	-0.269	1.119	-0.266	0.49	0.446	-0.276	-0.266	-0.142	-0.299	-0.441	-0.303	-0.342	-0.373	-0.497	-0.385	-0.502	-0.445	-0.371	-0.395	-0.363	-0.407	-0.892	-0.782	-1.944	0.158	-0.201	0.435	0.453	1.052	1.264	-0.194	1.175	-0.995	0.41	0.438	0.35
62	-1.207	-0.579	-0.395	-0.52	0.215	-1.106	-1.878	-1.581	-1.636	-0.969	-1.667	-0.974	-0.18	-0.996	-1.674	-0.266	-1.581	-0.283	-0.276	-0.266	-0.142	-0.299	-0.441	-0.303	-0.342	-0.373	-0.497	-0.385	-0.502	-0.445	-0.371	-0.395	-0.363	-0.407	0.073	0.251	0.257	0.158	-1.564	-0.91	-1.66	0.406	-0.931	-0.883	-1.693	-1.674	-1.692	-1.55	-1.786
63	-0.554	0.823	-0.395	-0.845	-0.761	-0.615	-0.495	-0.221	0.457	-0.228	-0.206	-0.974	-0.18	-0.996	-0.976	-0.266	-0.891	-1.012	-0.276	-0.266	-0.142	-0.299	-0.441	-0.303	-0.342	-0.373	0.783	0.847	0.952	-0.445	-0.371	-0.395	-1.652	-0.407	-0.892	-0.782	0.257	-0.885	-0.201	-0.91	0.453	-0.884	-0.931	-0.883	-0.259	0.364	-0.991	-0.888	-0.362
64	-1.066	-0.579	0.095	1.204	-0.761	-1.316	-1.559	-1.581	-1.636	-0.228	-0.936	-0.974	-1.616	-0.996	-1.674	0.449	-0.2	-1.012	-1.382	-0.266	-0.142	-0.299	0.729	0.828	0.836	-0.373	-0.497	-0.385	-0.502	0.817	0.948	0.926	0.927	0.947	-0.892	-0.782	0.257	-0.885	-0.882	-1.583	-0.956	-0.884	-0.931	-1.573	-1.693	-0.995	-1.692	-1.55	-1.074
65	-0.396	1.133	1.114	0.1	-0.455	-0.527	-0.55	-0.901	-0.938	-0.228	-0.936	-0.974	-0.18	-0.269	0.421	-0.266	-0.2	0.446	0.829	0.901	0.919	0.855	0.729	0.828	0.836	0.873	0.783	0.847	0.952	0.817	-0.371	-0.395	0.927	-0.407	-0.892	0.251	-0.844	0.158	-0.201	-0.91	-0.252	-0.239	-0.199	-0.883	-0.976	-0.315	-0.991	-0.225	-1.074
66	-0.338	0.634	0.058	-0.11	-1.074	-0.579	-0.239	-0.221	-0.241	-0.228	-0.206	-0.279	0.539	0.457	-0.277	-0.981	-0.891	-1.012	0.829	-0.266	-0.142	-0.299	-0.441	0.828	-0.342	0.873	0.783	0.847	-0.502	-0.445	-0.371	-0.395	-0.363	0.947	-0.892	0.251	-0.844	-1.928	-0.882	-1.583	-0.252	0.406	-0.199	-0.194	-0.259	-0.315	-0.291	-0.225	-0.362
67	-0.201	1.133	1.114	1.204	-0.521	-0.498	-0.239	-0.221	-0.241	-0.228	-0.206	-0.279	-0.18	0.457	-0.277	-0.266	-0.2	-0.283	0.829	0.901	0.919	0.855	0.729	0.828	0.836	0.873	0.783	0.847	0.952	0.817	0.948	0.926	0.927	0.947	-1.856	0.251	-0.844	1.201	-0.201	-0.237	-0.252	-0.239	-0.931	-0.883	-0.259	-0.315	-0.291	-0.225	-0.362
68	-0.347	-0.269	1.114	1.204	0.215	-0.395	-0.497	-0.221	-0.241	-0.228	-0.206	-0.279	-0.18	-0.269	-0.976	-0.266	-0.2	-0.283	0.829	0.901	0.919	0.855	0.729	0.828	0.836	0.873	-0.497	-0.385	-0.502	0.817	0.948	0.926	0.927	0.947	0.073	0.251	0.257	0.158	-0.201	-0.237	-0.956	-0.239	-0.199	-0.194	-0.259	-0.315	-0.991	-0.225	-0.362
69	-0.827	-0.579	0.061	-0.52	-0.08	-0.667	-0.914	-1.581	-0.938	-1.71	-0.936	-0.974	1.257	-0.269	-0.277	-1.696	-0.891	-0.283	0.829	-0.266	-0.142	-0.299	-0.441	-0.303	0.836	-0.373	-0.497	-0.385	-0.502	-0.445	-0.371	-0.395	-0.363	-0.407	0.073	0.251	-0.844	0.158	-0.882	-1.583	0.453	-0.239	-0.931	-0.194	-0.976	-0.315	-0.291	-1.55	-1.074
70	-0.128	1.133	1.114	1.204	1.487	-0.25	-0.324	-0.221	-0.241	-0.228	-0.206	-0.279	-0.898	-0.996	0.421	0.449	0.49	0.446	0.829	0.901	0.919	0.855	0.729	0.828	0.836	0.873	0.783	0.847	0.952	0.817	0.948	0.926	0.927	0.947	1.038	1.284	1.357	1.201	0.481	-0.237	-0.956	-0.239	-0.199	-0.194	-0.976	0.364	-0.991	-0.888	0.35
71	-0.271	0.652	-0.501	-0.52	-0.16	-0.371	-0.335	-0.221	-0.241	-0.228	-0.206	-0.279	-0.18	-0.269	-0.277	-0.266	-0.2	-0.283	-1.382	0.901	-0.142	-1.453		-0.303	-0.342	0.873	0.783	-0.385	0.952	-0.445	-0.371	-0.395	-0.363	-0.407	-0.892	0.251	0.257	0.158	-0.201	-0.237	-0.252	-0.239	-0.931	-0.194	-0.259	0.364	-0.291	-0.225	-0.362
72	0.081	0.153	1.02	-0.503	-1.053	-0.502	-0.567	0.458	-0.241	-0.228	0.525	-0.279	-0.18	0.457	0.421	-0.266	0.49	-0.283	-0.276	3.234	3.04	-0.299	0.729	-0.303	-0.342	0.873	0.783	-0.385	-0.502	-0.445	0.948	-0.395	-1.652	-0.407	-0.892	-1.815	0.257	-0.885	-0.201	-0.91	-0.252	-0.884	-0.931	0.496	-0.259	-0.995	-0.991	-0.225	0.35
73	-0.735	-0.579	-0.827	-0.587	-1.348	-0.457	-0.776	1.138	-0.938	-0.969	-0.206	-1.669	-0.18	-1.722	-0.976	0.449	-0.2	-1.741	-1.382	-1.432	-0.142	-0.299	-0.441	-0.303	-0.342	-0.373	-0.497	-0.385	-0.502	-0.445	0.948	-0.395	-0.363	-1.76	-0.892	-1.815	-0.844	-0.885	-1.564	-1.583	1.157	1.052	-0.199	-0.883	-0.976	0.364	1.11	-1.55	-1.074
74	-1.154	1.133	1.114	1.204	1.487	0.104	-0.57	-0.901	-1.636	-0.969	-0.936	-0.279	-0.898	-1.722	-0.976	-0.981	-0.891	-1.012	0.829	0.901	0.919	0.855	0.729	0.828	0.836	0.873	0.783	0.847	0.952	0.817	0.948	0.926	0.927	0.947	1.038	1.284	1.357	1.201	-0.201	-0.237	-1.66	5.569	-0.931	-1.573	-0.976	0.364	-0.991	-0.225	-1.074
75	-0.551	-2.292	-1.903	-2.244	-1.056	-0.799	-0.794	-0.901	-0.241	-0.228	-0.206	-0.279	-0.18	-0.269	-0.976	-0.981	-0.891	-0.283	-1.382	-1.432	-1.203	-1.453	-1.611	-1.434	-1.52	-1.618	-1.778	-1.618	-1.956	-1.708	-1.69	-1.716	-1.652	-1.76	-0.892	-0.782	-0.844	-0.885	-0.882	-0.91	-0.956	-0.884	-0.199	-0.194	-0.976	-1.674	-0.991	-0.225	-0.362
76	-1.108	1.133	1.114	1.204	1.487	-0.345	-1.036	-1.581	-1.636	1.254	1.256	-1.669	-1.616	-0.996	-1.674	-0.981	-1.581	-1.741	0.829	0.901	0.919	0.855	0.729	0.828	0.836	0.873	0.783	0.847	0.952	0.817	0.948	0.926	0.927	0.947	1.038	1.284	1.357	1.201	-0.882	-1.583	-0.956	-0.239	1.264	1.185	-0.976	0.364	0.41	-0.888	-1.074
77	-0.555	1.133	1.114	1.204	1.487	0.204	-0.593	-1.581	-0.241	-0.969	1.256	0.416	-0.898	-0.996	0.421	-0.981	-1.581	-0.283	0.829	0.901	0.919	0.855	0.729	0.828	0.836	0.873	0.783	0.847	0.952	0.817	0.948	0.926	0.927	0.947	1.038	1.284	1.357	1.201	0.481	-0.237	1.157	-1.53	-0.199	1.185	-0.259	-0.995	0.41	0.438	-1.786
78	-0.853	1.133	-0.395	1.204	1.487	-0.898	-1.162	-0.901	-0.938	-0.969	-0.936	-0.974	-0.898	-0.996	-0.277	-0.266	-0.2	-1.012	-0.276	-0.266	-0.142	-0.299	-0.441	-0.303	-0.342	0.873	0.783	0.847	0.952	0.817	0.948	0.926	0.927	0.947	1.038	1.284	1.357	1.201	-0.201	-0.91	-0.956	-0.884	-0.931	-0.883	-0.976	-1.674	-0.291	-0.888	-1.074
79	-1.339	0.823	-0.395	-1.539	-0.747	-1.57	-1.411	-1.581	-1.636	-0.228	-0.206	-1.669	-0.898	-0.996	-1.674	-1.696	-1.581	-1.012	-0.276	-0.266	-0.142	-0.299	-0.441	-0.303	-0.342	-0.373	0.783	0.847	0.952	-0.445	-1.69	-1.716	-1.652	-0.407	-0.892	-0.782	-0.844	0.158	-1.564	-0.91	-1.66	-1.53	-0.931	-1.573	-1.693	-1.674	-0.991	-1.55	-0.362
80	-1.273	-0.158	0.279	0.148	0.886	-1.409	-1.517	-1.581	-1.636	-1.71	-1.667	-1.669	1.257	1.184	-1.674	-1.696	-1.581	-1.741	0.829	0.901	-0.142	-0.299	-0.441	0.828	-0.342	-0.373	0.783	-0.385	-0.502	-0.445	0.948	-0.395	0.927	-0.407	1.038	0.251	1.357	0.158	-1.564	-1.583	0.453	-1.53	-1.662	-1.573	-1.693	-1.674	-1.692	-1.55	-1.786
81	-1.573	1.133	0.041	0.1	0.525	0.413	-1.222	-1.581	-1.636	-1.71	-1.667	-1.669	-0.898	-1.722	-0.976	-1.696	-0.2	-1.741	-0.276	0.901	-0.142	-0.299	0.729	-0.303	-0.342	0.873	0.783	0.847	0.952	0.817	-0.371	-0.395	0.927	-0.407	0.073	0.251	0.257	1.201	1.162	1.108	-1.66	0.406	-0.199	1.185	-1.693	-1.674	-1.692	-1.55	1.061
82	-0.502	-0.579	0.87	-0.815	0.525	-0.356	-0.363	-1.581	0.457	1.254	-1.667	-0.974	-0.898	-0.996	1.119	-0.981	-0.2	-1.012	0.829	0.901	0.919	0.855	0.729	0.828	-0.342	-0.373	-0.497	-0.385	-0.502	-1.708	-0.371	-0.395	-0.363	-0.407	0.073	0.251	0.257	1.201	-0.201	0.435	-0.956	-0.239	-1.662	0.496	1.175	-0.995	-1.692	-0.225	1.061
83	-1.566	1.133	-0.82	-0.815	0.144	-1.706	-1.562	-1.581	-1.636	-0.969	-1.667	-1.669	-0.898	-1.722	-1.674	-1.696	-0.891	-1.012	-1.382	-0.266	-0.142	-0.299	-1.611	-0.303	-0.342	0.873	0.783	0.847	0.952	-1.708	-0.371	-0.395	-0.363	-0.407	0.073	0	0.257	0.158	-1.564	-1.583	-1.66	-1.53	-1.662	-0.883	-1.693	-1.674	-0.991	-1.55	-1.074
84	-0.993	-0.89	0.659	-0.52	-0.389	-0.35	0.229	-1.581	0.457	-1.71	-1.667	-1.669	-1.616	-0.996	-0.277	0.449	-0.891	-0.283	-0.276	0.901	0.919	0.855	0.729	0.828	-0.342	-1.618	-0.497	-0.385	-0.502	-0.445	-0.371	-0.395	-0.363	-0.407	0.073	0.251	-0.844	-0.885	-1.564	-1.583	1.157	1.052	1.264	-1.573	-1.693	1.043	-1.692	1.101	-1.786
85	-0.186	0.342	0.25	-0.52	-2.328	-0.691	0.896	-0.901	-0.938	-0.228	-0.206	0.416	0.539	-0.996	-0.277	0.449	-0.2	0.446	-0.276	0.901	0.919	-0.299	-0.441	-0.303	0.836	-0.373	0.783	-0.385	0.952	-0.445	-0.371	-0.395	-0.363	-0.407	-1.856	-1.815	-1.944	-1.928	-0.882	-0.91	-0.956	0.406	-0.931	-0.194	1.175	1.043	-1.692	1.101	1.061
86	-1.12	1.133	1.114	1.204	1.487	-0.704	-0.145	-1.581	-1.636	-0.969	-0.206	-0.974	0.539	-0.996	-0.976	-1.696	-0.891	-1.741	0.829	0.901	0.919	0.855	0.729	0.828	0.836	0.873	0.783	0.847	0.952	0.817	0.948	0.926	0.927	0.947	1.038	1.284	1.357	1.201	-0.201	0.435	-0.252	-1.53	-0.931	-1.573	0.458	-0.995	0.41	-0.888	-0.362
87	-1.11	-2.292	-1.903	-2.244	-1.056	-1.292	-1.203	-0.221	-1.636	-0.969	-0.206	-0.279	-1.616	-0.996	-1.674	-0.266	-1.581	-1.012	-1.382	-1.432	-1.203	-1.453	-1.611	-1.434	-1.52	-1.618	-1.778	-1.618	-1.956	-1.708	-1.69	-1.716	-1.652	-1.76	-0.892	-0.782	-0.844	-0.885	-1.564	-0.91	-0.252	-0.884	-1.662	-1.573	-0.259	-0.995	-1.692	-0.888	-0.362
88	-1.22	1.133	1.114	1.204	1.487	-1.467	-1.162	-1.581	-0.241	-1.71	-0.936	-0.974	-1.616	-0.996	-0.976	-1.696	-0.891	-0.283	0.829	0.901	0.919	0.855	0.729	0.828	0.836	0.873	0.783	0.847	0.952	0.817	0.948	0.926	0.927	0.947	1.038	1.284	1.357	1.201	-1.564	-1.583	-0.956	-0.239	-1.662	-1.573	-1.693	-0.995	0.41	-1.55	-0.362
89	-1.374	-0.579	-0.395	-0.52	0.215	-1.833	-1.026	-0.221	-1.636	-0.969	-1.667	-1.669	-1.616	-1.722	-0.277	-1.696	-0.2	-1.741	-0.276	-0.266	-0.142	-0.299	-0.441	-0.303	-0.342	-0.373	-0.497	-0.385	-0.502	-0.445	-0.371	-0.395	-0.363	-0.407	0.073	0.251	0.257	0.158	-1.564	-1.583	-1.66	-1.53	-1.662	-1.573	-0.976	-0.995	-1.692	-0.888	-1.074
90	-0.801	-1.681	-0.881	-3.968	-1.056	-0.904	-0.803	-0.221	-0.938	-0.228	-0.206	-0.279	-1.616	-0.996	-1.674	-0.981	-0.2	-0.283	-0.276	-0.266	-0.142	-0.299	-0.441	-1.434	-1.52	-2.864	-0.497	-1.618	-0.502	-2.971	-3.01	-3.037	-2.942	-3.113	-0.892	-0.782	-0.844	-0.885	0.481	-0.91	-1.66	-0.884	-0.199	-1.573	-0.976	-0.995	-0.991	-0.225	0.35
91	-0.922	-0.657	-0.442	-0.863	-1.039	-1.185	-1.101	-0.901	-0.938	-0.969	-0.936	-0.974	-0.898	-0.996	0.421	-0.981	-0.891	-1.012	-0.276	-0.266	-0.142	0.855	-0.441	-0.303	-1.52	-0.373	0.783	-0.385	-1.956	-0.445	-1.69	-0.395	-0.363	-0.407	-0.892	-1.815	-0.844	0.158	-0.882	-0.91	-1.66	-0.884	-0.931	-0.883	-0.976	-0.995	-0.991	-0.888	-1.074
92	0.572	-0.579	0.004	-1.158	-1.741	0.666	-0.285	1.138	-0.241	0.513	0.525	1.111	-0.18	0.457	0.421	1.164	0.49	0.446	0.829	-1.432	-0.142	0.855	0.729	0.828	-1.52	-0.373	-0.497	-0.385	-0.502	-1.708	-1.69	-0.395	-0.363	-0.407	-1.856	-0.782	-0.844	-1.928	1.162	0.435	0.453	1.052	0.532	-0.194	0.458	1.043	-0.991	-0.225	-0.362
93	-1.371	-1.371	-0.55	-0.863	-0.16	-1.025	-0.952	-0.901	-1.636	-1.71	-1.667	-0.974	-0.898	-1.722	-0.277	-1.696	-0.2	-1.741	-0.276	-1.432	-1.203	-0.299	-0.441	-0.303	0.836	-1.618	-0.497	-1.618	-0.502	-0.445	-1.69	-0.395	-0.363	-0.407	-0.892	0.251	0.257	0.158	-0.882	-0.237	-0.956	-0.884	-0.931	-1.573	-0.259	-0.315	-0.291	-0.888	-1.074
94	-1.23	-0.579	-1	-0.52	-1.06	-1.424	-1.546	-0.221	-1.636	-0.228	-1.667	-0.974	-1.616	-1.722	-0.976	-0.981	-1.581	-0.283	-0.276	-1.432	-2.263	-0.299	0.729	-1.434	-0.342	-0.373	-0.497	-0.385	-0.502	-0.445	-0.371	-0.395	-0.363	-0.407	-0.892	0.251	-1.944	-0.885	-0.882	-0.91	-1.66	-1.53	-0.931	-1.573	-1.693	-1.674	-0.991	-1.55	-1.786
95	-1.34	-0.52	-0.138	-1.166	-1.06	-1.691	-1.478	-1.581	-1.636	-0.228	-1.667	-1.669	-0.898	-0.996	-0.976	-0.266	-1.581	-1.741	-0.276	0.901	-1.203	-0.299	0.729	-0.303	-0.342	-0.373	-1.778	0.847	-0.502	-1.708	-0.371	-1.716	-0.363	-0.407	-0.892	0.251	-1.944	-0.885	-1.564	-1.583	-0.956	-1.53	-1.662	-1.573	-1.693	-1.674	-0.991	-1.55	-1.074
96	-0.975	-0.098	-0.687	-0.225	-0.455	-0.234	-1.878	1.138	-1.636	-0.969	-1.667	-1.669	-1.616	-1.722	-1.674	1.164	1.18	-1.741	-0.276	-1.432	-0.142	0.855	0.729	-2.565	-0.342	-0.373	-0.497	0.847	-0.502	0.817	-0.371	-0.395	-0.363	-0.407	-0.892	0.251	-0.844	0.158	-1.564	1.108	1.157	1.052	-1.662	-1.573	-1.693	-1.674	-1.692	-1.55	-1.786
97	0.579	0.153	0.283	-0.55	-1.07	0.77	0.91	1.138	-0.241	0.513	0.525	0.416	-0.18	1.184	0.421	0.449	0.49	1.175	-0.276	0.901	-0.142	-0.299	0.729	0.828	-0.342	0.873	0.783	-0.385	-0.502	0.817	-0.371	-0.395	-1.652	-0.407	-0.892	-0.782	0.257	-1.928	-0.201	0.435	1.157	1.052	0.532	1.185	1.175	1.043	1.11	0.438	1.061
98	0.584	-0.75	-0.148	0.1	-0.761	0.342	0.137	1.138	1.154	0.513	-0.206	0.416	-0.18	1.184	0.421	0.449	0.49	0.446	0.829	-0.266	-1.203	-0.299	0.729	-0.303	-0.342	0.873	-0.497	-1.618	-0.502	0.817	-0.371	-0.395	0.927	-0.407	-0.892	-0.782	0.257	-0.885	-0.882	-0.237	0.453	0.406	1.264	1.185	0.458	0.364	0.41	-0.225	0.35
99	-0.227	-0.502	-2.39	-0.845	-2.394	0.793	0.765	-0.901	-0.938	-0.969	1.256	1.111	-0.898	1.184	-0.976	-0.981	-0.891	1.175	-2.488	-1.432	-2.263	-3.761	-3.951	0.828	-0.342	-0.373	-1.778	-0.385	0.952	-0.445	-0.371	-0.395	-1.652	-0.407	-2.821	-1.815	-1.944	-0.885	0.481	1.108	0.453	1.052	0.532	0.496	1.175	0.364	0.41	0.438	1.061
100	0.511	0.23	0.536	-0.284	-1.348	0.808	0.831	1.138	-0.241	0.513	0.525	1.111	0.539	-0.269	0.421	0.449	0.49	0.446	0.829	-0.266	-1.203	0.855	0.729	0.828	0.836	0.873	-0.497	-0.385	0.952	0.817	-0.371	0.926	-0.363	-1.76	-0.892	-1.815	-0.844	-0.885	1.162	0.435	0.453	0.406	0.532	1.185	0.458	1.043	1.11	0.438	1.061
101	-0.271	0.401	0.512	-0.52	-1.348	-0.254	-0.475	-0.221	-0.241	-0.228	-0.206	-0.279	-0.18	-0.269	-0.277	-0.266	-0.2	-0.283	0.829	0.901	-1.203	0.855	0.729	0.828	-0.342	-0.373	-0.497	0.847	0.952	-0.445	-0.371	-0.395	-0.363	-0.407	-0.892	-1.815	-0.844	-0.885	-0.201	-0.237	-0.252	-0.239	-0.199	-0.194	-0.259	-0.995	-0.291	-0.225	-0.362
102	-0.271	1.133	0.047	-0.136	-0.455	-0.254	-0.324	-0.221	-0.241	-0.228	-0.206	-0.279	-0.18	-0.269	-0.277	-0.266	-0.2	-0.283	-0.276	-0.266	-0.142	0.855	-0.441	-0.303	0.836	0.873	0.783	0.847	0.952	-0.445	-0.371	-1.716	0.927	0.947	-0.892	0.251	-0.844	0.158	-0.201	-0.237	-0.252	-0.239	-0.199	-0.194	-0.259	-0.315	-0.291	-0.225	-0.362
103	-1.876	1.133	-0.329	0.233	-0.386	-1.833	-1.878	-1.581	-1.636	-1.71	-1.667	-1.669	-1.616	-1.722	-1.674	-1.696	-1.581	-1.741	-0.276	-0.266	-1.203	-0.299	-0.441	-0.303	0.836	0.873	0.783	0.847	0.952	-0.445	0.948	-0.395	-0.363	0.947	0.073	-0.782	0.257	-0.885	-1.564	-1.583	-1.66	-1.53	-1.662	-1.573	-1.693	-1.674	-1.692	-1.55	-1.786
104	-0.845	0.323	0.252	0.233	-0.455	-1.025	-0.493	-0.901		-0.969	-0.206	0.416	-0.898	-0.996	-1.674	-0.266	-1.581	-1.012	0.829	0.901	-0.142	-0.299	0.729	-0.303	-0.342	-0.373	0.783	0.847	-0.502	-0.445	0.948	-0.395	-0.363	0.947	-0.892	0.251	-0.844	0.158	-0.201	-0.91	-0.956	-0.884	-0.931	-1.573	0.458	-0.995	-0.291	-0.888	-0.362
105	-0.271	-0.75	-0.184	-0.52	-1.136	-0.254	-0.324	-0.221	-0.241	-0.228	-0.206	-0.279	-0.18	-0.269	-0.277	-0.266	-0.2	-0.283	0.829	-0.266	-0.142	-0.299	-0.441	-0.303	-0.342	0.873	-0.497	-1.618	-0.502	-0.445	-0.371	-0.395	-0.363	-0.407	-1.856	-0.782	0.257	-0.885	-0.201	-0.237	-0.252	-0.239	-0.199	-0.194	-0.259	-0.315	-0.291	-0.225	-0.362
106	-1.876	0.711	-0.414	0.499	-0.455	-1.833	-1.878	-1.581	-1.636	-1.71	-1.667	-1.669	-1.616	-1.722	-1.674	-1.696	-1.581	-1.741	-1.382	0.901	-0.142	-0.299	0.729	-0.303	-1.52	0.873	-0.497	0.847	0.952	-0.445	0.948	0.926	0.927	-0.407	-0.892	0.251	-0.844	0.158	-1.564	-1.583	-1.66	-1.53	-1.662	-1.573	-1.693	-1.674	-1.692	-1.55	-1.786
107	-0.989	0.711	0.044	0.156	0.149	-1.043	-1.561	-0.901	-0.241	-0.228	-0.206	-0.974	-0.898	-0.269	-0.976	-1.696	-1.581	-1.741	-0.276	-0.266	-0.142	0.855	-0.441	0.828	-0.342	0.873	-0.497	0.847	0.952	-0.445	-0.371	0.926	0.927	-0.407	-0.892	0.251	0.257	1.201	-0.882	-0.91	-0.956	-0.884	-0.931	-0.883	-1.693	-1.674	-1.692	-1.55	-1.786
108	-1.876	-1.042	-0.153	-0.748	-0.452	-1.833	-1.878	-1.581	-1.636	-1.71	-1.667	-1.669	-1.616	-1.722	-1.674	-1.696	-1.581	-1.741	-0.276	-0.266	-0.142	-0.299	-0.441	0.828	-0.342	-0.373	-0.497	-2.85	0.952	-1.708	-1.69	-0.395	-0.363	0.947	-0.892	-0.782	0.257	0.158	-1.564	-1.583	-1.66	-1.53	-1.662	-1.573	-1.693	-1.674	-1.692	-1.55	-1.786
109	-0.271	-0.657	-1.09	-0.427	-1.056	-0.254	-0.324	-0.221	-0.241	-0.228	-0.206	-0.279	-0.18	-0.269	-0.277	-0.266	-0.2	-0.283	0.829	-1.432	-1.203	0.855	-1.611	-0.303	-2.698	-0.373	0.783	-0.385	-1.956	-0.445	-1.69	0.926	-1.652	0.947	-0.892	-0.782	-0.844	-0.885	-0.201	-0.237	-0.252	-0.239	-0.199	-0.194	-0.259	-0.315	-0.291	-0.225	-0.362
110	-0.271	0.323	-0.573	-0.225	-0.747	-0.254	-0.324	-0.221	-0.241	-0.228	-0.206	-0.279	-0.18	-0.269	-0.277	-0.266	-0.2	-0.283	-0.276	-0.266	-1.203	-0.299	-0.441	-0.303	-0.342	-0.373	0.783	0.847	-0.502	0.817	-0.371	-0.395	-0.363	-0.407	-0.892	-0.782	-0.844	0.158	-0.201	-0.237	-0.252	-0.239	-0.199	-0.194	-0.259	-0.315	-0.291	-0.225	-0.362
111	-1.876	0.212	-1.897	-0.871	-0.455	-1.833	-1.878	-1.581	-1.636	-1.71	-1.667	-1.669	-1.616	-1.722	-1.674	-1.696	-1.581	-1.741	-2.488	-1.432	-1.203	-1.453	-0.441	-2.565	-0.342	0.873	-0.497	0.847	-0.502	-0.445	-0.371	-1.716	-0.363	-0.407	0.073	-0.782	0	-0.885	-1.564	-1.583	-1.66	-1.53	-1.662	-1.573	-1.693	-1.674	-1.692	-1.55	-1.786
112	-1.074	1.133	-0.361	-0.405	-0.077	-1.833	-1.482	-0.901	-0.938	-0.969	-0.936	-0.974	-0.898	-0.996	-0.976	-0.981	-0.891	-1.012	-1.382	-0.266	-0.142	-0.299	-0.441	-0.303	0.836	0.873	0.783	0.847	0.952	-1.708	-0.371	-0.395	-0.363	0.947	0.073	-0.782	0.257	0.158	-1.564	-1.583	-1.66	-1.53	-1.662	-1.573	-1.693	-1.674	-1.692	-0.888	-1.074
113	-1.015	-0.347	-0.616	-1.689	-0.747	0.746	0.47	-0.901	0.457	-1.71	-0.206	-0.974	-1.616	-0.996	-0.976	-0.266	-1.581	-1.012	-0.276	-1.432	-0.142	-0.299	-0.441	-0.303	-0.342	0.873	0.783	-0.385	-1.956	-2.971	-0.371	-3.037	-0.363		-0.892	-0.782	-0.844	0.158	-0.201	0.435	0.453	1.052	1.264	1.185	-0.976	-0.315	-0.291	0.438	1.061
114	-1.074	0.634	0.694	-0.52	0.198	-1.043	-1.101	-0.901	-0.938	-0.969	-0.936	-0.974	-0.898	-0.996	-0.976	-0.981	-0.891	-1.012	0.829	0.901	-0.142	0.855	0.729	-0.303	0.836	0.873	0.783	0.847	-0.502	-0.445	-0.371	-0.395	-0.363	-0.407	0.073	1.284	0.257	-0.885	-0.882	-0.91	-0.956	-0.884	-0.931	-0.883	-0.976	-0.995	-0.991	-0.888	-1.074
115	-1.876	0.212	0.237	0.148	0.886	-1.122	-1.637	-1.581	-1.636	-1.71	-1.667	-1.669	-1.616	-1.722	-1.674	-1.696	-1.581	-1.741	0.829	-0.266	0.919	-0.299	-0.441	0.828	-0.342	0.873	-0.497	0.847	-0.502	-0.445	0.948	-0.395	0.927	-0.407	1.038	0.251	1.357	0.158	-0.201	-0.237	-1.66	-1.53	-1.662	-0.883	-1.693	-1.674	-0.291	-1.55	-1.074
116	-1.074	-1.442	-0.198	-0.586	-0.386	-1.043	-1.101	-0.901	-0.938	-0.969	-0.936	-0.974	-0.898	-0.996	-0.976	-0.981	-0.891	-1.012	-0.276	-0.266	0.919	-1.453	0.729	-0.303	-0.342	-0.373	-3.058	0.847	-1.956	0.817	-3.01	-0.395	0.927	-0.407	0.073	-0.782	0.257	-0.885	-0.882	-0.91	-0.956	-0.884	-0.931	-0.883	-0.976	-0.995	-0.991	-0.888	-1.074
117	-1.464	-2.162	-0.621	-0.96	-1.3	-1.25	0.641	-0.221	-1.636	-1.71	-1.667	-1.669	-0.898	-0.996	-1.674	-0.266	-1.581	-1.741	-0.276	0.901	-0.142	0.855	-3.951	-0.303	-0.342	-2.864	-0.497	-2.85	-0.502	0.817	-0.371	-0.395	-1.652	-1.76	0.073	-0.782	-0.844	-2.971	-0.201	-0.237	-1.66	-1.53	-1.662	-1.573	1.175	1.043	1.11	-1.55	1.061
118	-1.67	0.323	-0.022	-0.11	-0.681	-1.564	-1.878	-0.901	-1.636	-1.71	-1.667	-0.974	-0.898	-1.722	-1.674	-1.696	-1.581	-1.741	-0.276	-0.266	0.919	0.855	-0.441	0.828	-1.52	-0.373	0.783	0.847	-0.502	-0.445	-0.371	-0.395	-0.363	0.947	0.073	-0.782	-0.844	-0.885	-1.564	-1.583	-0.956	-1.53	-1.662	-0.883	-1.693	-1.674	-1.692	-1.55	-1.786
119	-1.876	-1.752	-1.909	-1.113	-2.62	-1.833	-1.878	-1.581	-1.636	-1.71	-1.667	-1.669	-1.616	-1.722	-1.674	-1.696	-1.581	-1.741	-1.382	-1.432	0.919	0.855	-0.441	-3.696	-3.876	-1.618	-3.058	0.847	-1.956	-0.445	-4.329	0.926	-1.652	0.947	-1.856	-2.848	-1.944	-1.928	-1.564	-1.583	-1.66	-1.53	-1.662	-1.573	-1.693	-1.674	-1.692	-1.55	-1.786
120	-0.271	1.133	1.114	1.204	1.487	-0.254	-0.324	-0.221	-0.241	-0.228	-0.206	-0.279	-0.18	-0.269	-0.277	-0.266	-0.2	-0.283	0.829	0.901	0.919	0.855	0.729	0.828	0.836	0.873	0.783	0.847	0.952	0.817	0.948	0.926	0.927	0.947	1.038	1.284	1.357	1.201	-0.201	-0.237	-0.252	-0.239	-0.199	-0.194	-0.259	-0.315	-0.291	-0.225	-0.362
121	-0.74	1.133	1.114	1.204	1.487	-0.804	-0.2	-0.901	0.457	-0.228	-0.936	-1.669	-0.18	-1.722	0.421	-1.696	-0.891	-0.283	0.829	0.901	0.919	0.855	0.729	0.828	0.836	0.873	0.783	0.847	0.952	0.817	0.948	0.926	0.927	0.947	1.038	1.284	1.357	1.201	-1.564	-0.91	-0.252	-0.884	-0.199	-0.194	-0.976	-0.315	1.11	-0.888	-1.786
122	0.124	0.401	0.262	0.126	-1.039	-0.902	-1.337	-0.901	0.457	0.513	1.256	-0.974	-0.18	-0.269	-0.976	0.449	1.18	0.446	-0.276	-0.266	-0.142	0.855	0.729	-0.303	0.836	-0.373	-0.497	0.847	0.952	0.817	-0.371	0.926	-0.363	-0.407	-0.892	-1.815	-0.844	0.158	-0.882	-0.91	-0.252	-0.884	-0.931	-0.883	-0.259	-0.995	-0.991	-1.55	-1.786
123	-0.271	1.133	1.114	1.204	1.487	-0.254	-0.324	-0.221	-0.241	-0.228	-0.206	-0.279	-0.18	-0.269	-0.277	-0.266	-0.2	-0.283	0.829	0.901	0.919	0.855	0.729	0.828	0.836	0.873	0.783	0.847	0.952	0.817	0.948	0.926	0.927	0.947	1.038	1.284	1.357	1.201	-0.201	-0.237	-0.252	-0.239	-0.199	-0.194	-0.259	-0.315	-0.291	-0.225	-0.362
124	0.895	-0.769	-0.827	-0.635	0.285	0.521	0.621	1.138	1.154	0.513	-0.206	0.416	1.257	0.457	1.119	1.164	1.18	0.446	-1.382	-1.432	-0.142	-0.299	-0.441	-0.303	-0.342	0.873	-0.497	-0.385	-1.956	0.817	-0.371	-0.395	-0.363	-1.76	1.038	-0.782	1.357	-0.885	-0.201	1.108	-0.252	0.406	0.532	1.185	-0.259	-0.315	0.41	1.101	1.061
125	1.334	-0.269	1.114	0.794	0.215	1.095	1.23	1.138	1.154	1.254	1.256	1.111	1.257	1.184	1.119	1.164	1.18	1.175	0.829	0.901	0.919	0.855	0.729	0.828	0.836	0.873	-0.497	-0.385	-0.502	0.817	0.948	0.926	0.927	-0.407	0.073	0.251	0.257	0.158	1.162	1.108	1.157	0.406	0.532	1.185	1.175	1.043	1.11	1.101	1.061
126	1.039	1.133	0.696	0.185	0.9	1.056	1.081	1.138	1.154	1.254	0.525	1.111	1.257	1.184	0.421	1.164	0.49	0.446	0.829	-0.266	0.919	-0.299	0.729	0.828	0.836	0.873	0.783	0.847	0.952	0.817	-0.371	-0.395	-0.363	0.947	1.038	0.251	0.257	1.201	1.162	1.108	0.453	1.052	1.264	0.496	0.458	1.043	1.11	1.101	1.061
127	1.334	0.634	1.114	1.204	1.487	1.324	1.156	1.138	1.154	1.254	1.256	1.111	1.257	1.184	1.119	1.164	1.18	1.175	0.829	0.901	0.919	0.855	0.729	0.828	0.836	0.873	0.783	0.847	-0.502	0.817	0.948	0.926	0.927	0.947	1.038	1.284	1.357	1.201	1.162	1.108	1.157	1.052	1.264	1.185	1.175	1.043	1.11	1.101	0.35
128	1.334	1.133	1.114	1.204	1.487	1.208	1.23	1.138	1.154	1.254	1.256	1.111	1.257	1.184	1.119	1.164	1.18	1.175	0.829	0.901	0.919	0.855	0.729	0.828	0.836	0.873	0.783	0.847	0.952	0.817	0.948	0.926	0.927	0.947	1.038	1.284	1.357	1.201	1.162	1.108	1.157	1.052	0.532	1.185	1.175	1.043	1.11	1.101	1.061
129	1.024	1.133	1.114	1.204	0.886	1.179	1.23	1.138	1.154	-0.228	0.525	1.111	1.257	0.457	1.119	1.164	1.18	1.175	0.829	0.901	0.919	0.855	0.729	0.828	0.836	0.873	0.783	0.847	0.952	0.817	0.948	0.926	0.927	0.947	1.038	0.251	1.357	0.158	0.481	1.108	1.157	1.052	1.264	1.185	1.175	1.043	1.11	1.101	1.061
130	1.178	0.401	1.114	1.204	0.886	1.179	0.913	1.138	1.154	0.513	0.525	1.111	1.257	1.184	1.119	1.164	1.18	1.175	0.829	0.901	0.919	0.855	0.729	0.828	0.836	-0.373	-0.497	0.847	0.952	0.817	0.948	0.926	0.927	0.947	1.038	0.251	1.357	0.158	0.481	1.108	1.157	1.052	1.264	1.185	1.175	1.043	1.11	1.101	0.35
131	1.178	0.823	1.114	1.204	0.295	1.324	1.16	1.138	1.154	0.513	0.525	1.111	1.257	1.184	1.119	1.164	1.18	1.175	0.829	0.901	0.919	0.855	0.729	0.828	0.836	-0.373	0.783	0.847	0.952	0.817	0.948	0.926	0.927	0.947	1.038	0.251	-0.844	0.158	1.162	1.108	1.157	1.052	1.264	1.185	1.175	1.043	1.11	0.438	1.061
132	1.334	1.133	1.114	1.204	0.903	1.324	1.23	1.138	1.154	1.254	1.256	1.111	1.257	1.184	1.119	1.164	1.18	1.175	0.829	0.901	0.919	0.855	0.729	0.828	0.836	0.873	0.783	0.847	0.952	0.817	0.948	0.926	0.927	0.947	1.038	-0.782	1.357	1.201	1.162	1.108	1.157	1.052	1.264	1.185	1.175	1.043	1.11	1.101	1.061
133	1.033	-2.292	-3.27	-2.997	-1.428	1.324	-0.436	1.138	1.154	0.513	1.256	1.111	1.257	1.184	1.119	0.449	-0.2	1.175	-1.382	-3.765	-1.203	-2.607	-1.611	-3.696	-2.698	-1.618	-1.778	-1.618	-1.956	-1.708	-3.01	-1.716	-1.652	-3.113	-1.856	-1.815	0.257	-0.885	1.162	1.108	1.157	1.052	1.264	1.185	1.175	1.043	1.11	-1.55	-1.786
134	0.675	0.323	1.114	0.861	1.487	0.916	0.765	0.458	0.457	0.513	1.256	0.416	0.539	1.184	0.421	0.449	0.49	0.446	0.829	0.901	0.919	0.855	0.729	0.828	0.836	-0.373	0.783	0.847	-0.502	0.817	-0.371	0.926	0.927	0.947	1.038	1.284	1.357	1.201	0.481	0.435	1.157	1.052	0.532	1.185	0.458	0.364	1.11	1.101	1.061
135	0.532	0.513	0.399	0.879	0.573	0.423	0.453	0.458	0.457	0.513	0.525	0.416	0.539	0.457	0.421	0.449	0.49	0.446	0.829	0.901	-3.324	0.855	0.729	0.828	0.836	-1.618	0.783	0.847	0.952	0.817	0.948	0.926	-0.363	0.947	1.038	1.284	0.257	-0.885	0.481	0.435	0.453	-0.239	0.532	0.496	0.458	0.364	0.41	0.438	0.35
136	1.334	-1.06	0.044	0.584	0.198	1.324	1.23	1.138	1.154	1.254	1.256	1.111	1.257	1.184	1.119	1.164	1.18	1.175	-0.276	0.901	-0.142	-0.299	0.729	-1.434	0.836	-0.373	-0.497	-1.618	-0.502	-0.445	0.948	0.926	-0.363	0.947	0.073	1.284	0.257	-0.885	1.162	1.108	1.157	1.052	1.264	1.185	1.175	1.043	1.11	1.101	1.061
137	1.334	-0.098	-0.174	-0.52	0.215	1.324	1.23	1.138	1.154	1.254	1.256	1.111	1.257	1.184	1.119	1.164	1.18	1.175	-0.276	0.901	-0.142	-0.299	-0.441	-0.303	-0.342	-0.373	-0.497	0.847	-0.502	-0.445	-0.371	-0.395	-0.363	-0.407	0.073	0.251	0.257	0.158	1.162	1.108	1.157	1.052	1.264	1.185	1.175	1.043	1.11	1.101	1.061
138	1.194	1.133	1.114	1.204	1.487	0.681	0.833	0.458	1.154	1.254	1.256	1.111	0.539	1.184	1.119	1.164	1.18	1.175	0.829	0.901	0.919	0.855	0.729	0.828	0.836	0.873	0.783	0.847	0.952	0.817	0.948	0.926	0.927	0.947	1.038	1.284	1.357	1.201	0.481	1.108	0.453	0.406	0.532	0.496	0.458	1.043	1.11	1.101	0.35
139	1.041	1.133	1.114	1.204	1.487	1.324	1.153	1.138	1.154	1.254	1.256	1.111	1.257	1.184	0.421	0.449	0.49	0.446	0.829	0.901	0.919	0.855	0.729	0.828	0.836	0.873	0.783	0.847	0.952	0.817	0.948	0.926	0.927	0.947	1.038	1.284	1.357	1.201	1.162	1.108	1.157	1.052	1.264	1.185	1.175	1.043	1.11	1.101	1.061
140	1.102	0.711	1.114	-0.195	1.178	1.066	0.988	1.138	0.457	1.254	1.256	1.111	0.539	1.184	0.421	1.164	1.18	1.175	0.829	0.901	0.919	0.855	0.729	0.828	0.836	0.873	-0.497	0.847	0.952	-0.445	-0.371	-0.395	0.927	-0.407	1.038	1.284	1.357	0.158	1.162	1.108	0.453	1.052	0.532	1.185	1.175	0.364	1.11	1.101	1.061
141	-0.414	0.342	0.899	0.451	1.195	-0.582	-0.22	-0.221	0.457	-0.228	-0.936	-0.279	-0.18	-0.996	-0.976	-0.266	-0.2	-0.283	0.829	0.901	0.919	0.855	-0.441	0.828	0.836	-0.373	0.783	-0.385	0.952	0.817	-0.371	0.926	0.927	-0.407	1.038	0.251	1.357	1.201	-0.201	-0.237	0.453	-1.53	-0.931	-0.883	-0.976	-0.995	-0.291	-0.888	0.35
142	1.334	1.133	1.114	1.204	1.487	1.324	1.23	1.138	1.154	1.254	1.256	1.111	1.257	1.184	1.119	1.164	1.18	1.175	0.829	0.901	0.919	0.855	0.729	0.828	0.836	0.873	0.783	0.847	0.952	0.817	0.948	0.926	0.927	0.947	1.038	1.284	1.357	1.201	1.162	1.108	1.157	1.052	1.264	1.185	1.175	1.043	1.11	1.101	1.061
143	1.334	0.823	1.114	0.879	1.192	1.324	1.089	1.138	1.154	1.254	1.256	1.111	1.257	1.184	1.119	1.164	1.18	1.175	0.829	0.901	0.919	0.855	0.729	0.828	0.836	-0.373	0.783	0.847	0.952	0.817	0.948	0.926	-0.363	0.947	1.038	1.284	0.257	1.201	1.162	1.108	1.157	1.052	1.264	1.185	1.175	1.043	1.11	-0.225	1.061
144	1.122	-0.89	1.114	0.861	-0.011	0.799	1.23	1.138	1.154	1.254	1.256	-0.279	0.539	1.184	1.119	1.164	1.18	1.175	0.829	0.901	0.919	0.855	0.729	0.828	0.836	-1.618	-0.497	-0.385	-0.502	0.817	-0.371	0.926	0.927	0.947	1.038	-0.782	0.257	-0.885	0.481	0.435	1.157	1.052	-0.199	1.185	1.175	1.043	1.11	1.101	1.061
145	0.747	1.133	1.114	-0.097	-0.931	0.502	0.598	0.458	1.154	0.513	0.525	1.111	0.539	0.457	0.421	0.449	0.49	1.175	0.829	0.901	0.919	0.855	0.729	0.828	0.836	0.873	0.783	0.847	0.952	0.817	0.948	0.926	-4.232	0.947	1.038	1.284	-3.044	-2.971	-0.201	0.435	0.453	1.052	0.532	0.496	0.458	0.364	0.41	1.101	0.35
146	0.678	0.401	-0.201	0.566	0.003	0.954	1.158	0.458	0.457	0.513	0.525	1.111	1.257	0.457	0.421	0.449	0.49	0.446	-0.276	-0.266	0.919	-1.453	0.729	0.828	-1.52	-0.373	-0.497	0.847	0.952	-0.445	-0.371	0.926	0.927	0.947	1.038	-0.782	-0.844	0.158	1.162	1.108	0.453	0.406	0.532	1.185	0.458	1.043	1.11	1.101	1.061
147	1.275	0.823	0.917	1.204	-0.306	1.08	1.23	0.458	1.154	1.254	1.256	1.111	1.257	1.184	1.119	1.164	1.18	1.175	0.829	0.901	0.919	-0.299	0.729	0.828	0.836	-0.373	0.783	0.847	0.952	0.817	0.948	0.926	0.927	0.947	1.038	-0.782	-0.844	-0.885	1.162	1.108	1.157	1.052	0.532	0.496	1.175	1.043	1.11	1.101	1.061
148	1.334	1.133	1.114	0.51	1.195	1.324	1.23	1.138	1.154	1.254	1.256	1.111	1.257	1.184	1.119	1.164	1.18	1.175	0.829	0.901	0.919	0.855	0.729	0.828	0.836	0.873	0.783	0.847	0.952	0.817	-0.371	-0.395	0.927	0.947	1.038	0.251	1.357	1.201	1.162	1.108	1.157	1.052	1.264	1.185	1.175	1.043	1.11	1.101	1.061
149	1.334	-0.269	0.714	0.126	0.82	1.324	1.23	1.138	1.154	1.254	1.256	1.111	1.257	1.184	1.119	1.164	1.18	1.175	0.829	-0.266	-0.142	0.855	0.729	0.828	0.836	0.873	-0.497	-0.385	-0.502	0.817	-0.371	0.926	-0.363	-0.407	0.073	0.251	1.357	1.201	1.162	1.108	1.157	1.052	1.264	1.185	1.175	1.043	1.11	1.101	1.061
150	0.899	0.323	-0.16	0.879	-0.386	0.892	1.003	0.458	1.154	1.254	0.525	1.111	0.539	0.457	-0.277	1.164	1.18	1.175	0.829	0.901	-0.142	-1.453	-0.441	-0.303	-0.342	-0.373	0.783	0.847	-0.502	0.817	0.948	0.926	-0.363	0.947	0.073	-0.782	0.257	-0.885	-0.201	1.108	0.453	1.052	1.264	1.185	0.458	1.043	1.11	1.101	0.35
151	0.661	1.133	0.935	1.204	1.487	0.978	0.745	1.138	1.154	0.513	0.525	1.111	0.539	0.457	-0.277	-0.981	1.18	1.175	0.829	0.901	-0.142	0.855	0.729	0.828	0.836	0.873	0.783	0.847	0.952	0.817	0.948	0.926	0.927	0.947	1.038	1.284	1.357	1.201	1.162	1.108	1.157	0.406	-0.199	1.185	0.458	1.043	0.41	1.101	1.061
152	0.966	1.133	0.917	0.215	1.487	0.954	1.073	1.138	1.154	1.254	0.525	0.416	0.539	1.184	0.421	1.164	0.49	1.175	0.829	0.901	0.919	-0.299	0.729	0.828	0.836	0.873	0.783	0.847	0.952	-0.445	-0.371	-0.395	0.927	0.947	1.038	1.284	1.357	1.201	1.162	1.108	0.453	0.406	0.532	1.185	0.458	1.043	1.11	1.101	1.061
153	1.105	1.133	1.114	1.204	1.487	1.179	0.525	1.138	1.154	0.513	-0.206	1.111	1.257	1.184	1.119	1.164	1.18	1.175	0.829	0.901	0.919	0.855	0.729	0.828	0.836	0.873	0.783	0.847	0.952	0.817	0.948	0.926	0.927	0.947	1.038	1.284	1.357	1.201	0.481	1.108	1.157	1.052	1.264	1.185	1.175	0.364	0.41	0.438	0.35
154	1.334	1.133	0.407	0.861	1.192	1.324	1.23	1.138	1.154	1.254	1.256	1.111	1.257	1.184	1.119	1.164	1.18	1.175	0.829	-0.266	0.919	0.855	0.729	-0.303	-0.342	0.873	0.783	0.847	0.952	0.817	-0.371	0.926	0.927	0.947	1.038	1.284	0.257	1.201	1.162	1.108	1.157	1.052	1.264	1.185	1.175	1.043	1.11	1.101	1.061
155	0.23	1.133	1.114	1.204	1.487	0.3	1.16	1.138	0.457	0.513	-0.206	0.416	0.539	-0.269	-0.277	-0.981	0.49	0.446	0.829	0.901	0.919	0.855	0.729	0.828	0.836	0.873	0.783	0.847	0.952	0.817	0.948	0.926	0.927	0.947	1.038	1.284	1.357	1.201	1.162	0.435	-0.252	-0.239	0.532	-0.194	1.175	1.043	1.11	0.438	1.061
156	1.334	1.133	0.659	1.204	1.192	1.179	1.23	1.138	1.154	1.254	1.256	1.111	1.257	1.184	1.119	1.164	1.18	1.175	-0.276	0.901	0.919	0.855	0.729	0.828	-0.342	0.873	0.783	0.847	0.952	0.817	0.948	0.926	0.927	0.947	1.038	1.284	0.257	1.201	1.162	0.435	1.157	1.052	1.264	1.185	1.175	1.043	1.11	1.101	1.061
157	0.817	-0.579	0.893	1.204	0.299	0.681	0.914	0.458	0.457	0.513	0.525	1.111	0.539	1.184	1.119	0.449	1.18	0.446	0.829	-0.266	0.919	0.855	0.729	0.828	0.836	-0.373	-0.497	-0.385	-0.502	0.817	0.948	0.926	0.927	0.947	1.038	-0.782	0.257	0.158	0.481	1.108	0.453	0.406	0.532	0.496	0.458	0.364	0.41	1.101	1.061
158	1.334	-1.2	1.114	1.204	0.278	1.324	1.23	1.138	1.154	1.254	1.256	1.111	1.257	1.184	1.119	1.164	1.18	1.175	0.829	0.901	0.919	0.855	0.729	0.828	0.836	-2.864	-0.497	-0.385	-0.502	0.817	0.948	0.926	0.927	0.947	1.038	1.284	-0.844	-0.885	1.162	1.108	1.157	1.052	1.264	1.185	1.175	1.043	1.11	1.101	1.061
159	0.678	1.133	0.536	1.204	1.487	0.423	0.764	0.458	0.457	0.513	0.525	1.111	1.257	0.457	0.421	0.449	0.49	0.446	0.829	-0.266	-1.203	0.855	0.729	0.828	0.836	0.873	0.783	0.847	0.952	0.817	0.948	0.926	0.927	0.947	1.038	1.284	1.357	1.201	0.481	0.435	0.453	-0.239	0.532	0.496	0.458	0.364	0.41	1.101	0.35
160	1.334	0.513	0.241	0.528	-0.306	1.07	1.148	1.138	1.154	1.254	1.256	1.111	1.257	1.184	1.119	1.164	1.18	1.175	-0.276	-0.266	0.919	-0.299	0.729	0.828	-0.342	-1.618	0.783	0.847	0.952	0.817	0.948	-0.395	-0.363	0.947	1.038	-0.782	-0.844	-0.885	1.162	1.108	1.157	1.052	1.264	-0.194	1.175	1.043	1.11	1.101	1.061
161	1.334	0.513	1.114	1.204	-0.014	1.197	1.16	1.138	1.154	1.254	1.256	1.111	1.257	1.184	1.119	1.164	1.18	1.175	0.829	0.901	0.919	0.855	0.729	0.828	0.836	-1.618	0.783	0.847	0.952	0.817	0.948	0.926	0.927	0.947	1.038	0.251	-0.844	-0.885	1.162	1.108	1.157	1.052	1.264	0.496	1.175	1.043	1.11	0.438	1.061
162	0.755	1.133	0.013	0.879	0.59	0.846	0.997	0.458	1.154	0.513	0.525	-0.279	-0.18	0.457	1.119	1.164	1.18	1.175	0.829	-0.266	-0.142	0.855	-0.441	-0.303	-0.342	0.873	0.783	0.847	0.952	0.817	0.948	0.926	-0.363	0.947	1.038	0.251	0.257	0.158	1.162	1.108	1.157	1.052	-0.931	0.496	0.458	1.043	1.11	1.101	1.061
163	0.539	-0.251	-0.439	0.033	-0.094	1.08	0.76	-0.221	1.154	-0.228	0.525	1.111	1.257	0.457	0.421	-0.266	1.18	-0.283	-0.276	-0.266	-0.142	0.855	-0.441	-1.434	-0.342	0.873	-0.497	-1.618	0.952	0.817	0.948	-0.395	0.927	-1.76	0.073	0.251	0.257	-0.885	1.162	1.108	1.157	1.052	0.532	0.496	-0.259	1.043	0.41	1.101	1.061
164	1.033	0.323	0.192	0.156	0.511	0.681	0.919	1.138	0.457	1.254	1.256	1.111	0.539	1.184	1.119	0.449	0.49	1.175	0.829	-0.266	0.919	0.855	-0.441	-0.303	-0.342	-0.373	0.783	0.847	-0.502	-0.445	-0.371	0.926	0.927	-0.407	0.073	0.251	1.357	0.158	0.481	1.108	0.453	0.406	0.532	0.496	0.458	1.043	0.41	1.101	1.061
165	0.908	0.711	0.497	0.566	0.507	0.676	0.843	0.458	1.154	1.254	1.256	0.416	0.539	1.184	0.421	0.449	1.18	0.446	0.829	0.901	-0.142	-0.299	0.729	-0.303	0.836	0.873	-0.497	0.847	0.952	-0.445	-0.371	0.926	0.927	0.947	0.073	1.284	0.257	0.158	0.481	0.435	1.157	0.406	0.532	0.496	0.458	1.043	1.11	1.101	0.35
166	0.607	1.133	1.114	1.204	0.9	0.822	0.527	0.458	1.154	0.513	0.525	0.416	0.539	0.457	0.421	0.449	0.49	0.446	0.829	0.901	0.919	0.855	0.729	0.828	0.836	0.873	0.783	0.847	0.952	0.817	0.948	0.926	0.927	0.947	1.038	0.251	0.257	1.201	0.481	1.108	1.157	0.406	0.532	0.496	0.458	0.364	0.41	0.438	0.35
167	1.029	-0.158	0.659	-0.579	0.507	0.822	1.088	1.138	0.457	0.513	0.525	1.111	1.257	1.184	1.119	1.164	1.18	0.446	-0.276	0.901	0.919	0.855	0.729	0.828	-0.342	-0.373	0.783	-0.385	-0.502	-0.445	-0.371	0.926	-0.363	-1.76	0.073	1.284	0.257	0.158	1.162	0.435	1.157	0.406	0.532	0.496	0.458	0.364	1.11	1.101	1.061
168	1.334	-0.579	-0.395	-0.52	0.215	1.324	1.23	1.138	1.154	1.254	1.256	1.111	1.257	1.184	1.119	1.164	1.18	1.175	-0.276	-0.266	-0.142	-0.299	-0.441	-0.303	-0.342	-0.373	-0.497	-0.385	-0.502	-0.445	-0.371	-0.395	-0.363	-0.407	0.073	0.251	0.257	0.158	1.162	1.108	1.157	1.052	1.264	1.185	1.175	1.043	1.11	1.101	1.061
169	0.873	-1.792	-1.289	-1.483	-1.056	0.968	1.23	1.138	1.154	0.513	1.256	1.111	-0.18	0.457	1.119	1.164	1.18	-0.283	-1.382	-0.266	-0.142	-1.453	-0.441	-1.434	-1.52	-1.618	-1.778	-1.618	-0.502	-1.708	-1.69	-0.395	-1.652	-0.407	-0.892	-0.782	-0.844	-0.885	1.162	1.108	1.157	0.406	0.532	0.496	1.175	1.043	1.11	1.101	1.061
170	1.334	1.133	1.114	1.204	1.192	1.324	1.23	1.138	1.154	1.254	1.256	1.111	1.257	1.184	1.119	1.164	1.18	1.175	0.829	0.901	0.919	0.855	0.729	0.828	0.836	0.873	0.783	0.847	0.952	0.817	0.948	0.926	0.927	0.947	1.038	1.284	0.257	1.201	1.162	1.108	1.157	1.052	1.264	1.185	1.175	1.043	1.11	1.101	1.061
171	1.334	1.133	0.893	1.204	1.195	1.324	1.23	1.138	1.154	1.254	1.256	1.111	1.257	1.184	1.119	1.164	1.18	1.175	0.829	-0.266	0.919	0.855	0.729	0.828	0.836	0.873	0.783	0.847	0.952	0.817	0.948	0.926	0.927	0.947	1.038	0.251	1.357	1.201	1.162	1.108	1.157	1.052	1.264	1.185	1.175	1.043	1.11	1.101	1.061
172	1.261	0.823	1.114	1.204	0.9	0.954	1.23	1.138	1.154	1.254	0.525	1.111	1.257	1.184	1.119	1.164	1.18	1.175	0.829	0.901	0.919	0.855	0.729	0.828	0.836	-0.373	0.783	0.847	0.952	0.817	0.948	0.926	0.927	0.947	1.038	0.251	0.257	1.201	1.162	1.108	0.453	0.406	0.532	1.185	1.175	1.043	1.11	1.101	1.061
173	1.334	0.153	0.326	0.794	-0.389	1.324	1.23	1.138	1.154	1.254	1.256	1.111	1.257	1.184	1.119	1.164	1.18	1.175	0.829	0.901	-0.142	-1.453	-0.441	0.828	0.836	0.873	0.783	-0.385	-0.502	0.817	0.948	0.926	0.927	-0.407	0.073	0.251	-0.844	-0.885	1.162	1.108	1.157	1.052	1.264	1.185	1.175	1.043	1.11	1.101	1.061
174	0.8	1.133	0.485	0.51	1.195	0.822	1.23	1.138	1.154	0.513	-0.206	1.111	-0.18	0.457	1.119	1.164	1.18	0.446	-0.276	-0.266	0.919	-0.299	0.729	0.828	0.836	0.873	0.783	0.847	0.952	0.817	-0.371	-0.395	0.927	0.947	1.038	0.251	1.357	1.201	0.481	1.108	1.157	0.406	0.532	0.496	1.175	1.043	1.11	1.101	1.061
175	1.094	0.711	0.903	1.204	0.312	1.208	1.063	1.138	0.457	0.513	1.256	1.111	0.539	1.184	1.119	1.164	1.18	1.175	-0.276	0.901	0.919	0.855	0.729	0.828	0.836	0.873	-0.497	0.847	0.952	0.817	0.948	0.926	0.927	0.947	1.038	-0.782	-0.844	1.201	1.162	1.108	1.157	1.052	0.532	1.185	1.175	1.043	1.11	1.101	1.061
176	0.683	0.013	0.696	0.879	0.299	1.183	0.988	0.458	1.154	0.513	0.525	1.111	1.257	0.457	0.421	-0.266	-0.2	1.175	0.829	-0.266	0.919	-0.299	0.729	0.828	0.836	-1.618	0.783	0.847	-0.502	0.817	0.948	0.926	-0.363	0.947	1.038	-0.782	0.257	0.158	1.162	1.108	0.453	1.052	1.264	1.185	1.175	1.043	0.41	1.101	0.35
177	0.746	0.323	0.47	0.1	1.192	0.906	0.909	1.138	1.154	1.254	1.256	0.416	-0.18	0.457	1.119	0.449	-0.2	0.446	0.829	-0.266	-0.142	0.855	0.729	0.828	-0.342	-0.373	0.783	0.847	-0.502	0.817	-0.371	-0.395	0.927	-0.407	1.038	1.284	0.257	1.201	0.481	0.435	1.157	1.052	1.264	0.496	0.458	1.043	1.11	1.101	0.35
178	1.181	0.153	-1.244	-1.776	1.178	0.765	0.99	1.138	1.154	1.254	0.525	1.111	0.539	1.184	1.119	1.164	1.18	1.175	-1.382	-0.266	-1.203	-0.299	-1.611	-0.303	-1.52	0.873	0.783	-0.385	-0.502	-1.708	-1.69	-3.037	-1.652	0.947	1.038	1.284	1.357	0.158	-0.201	1.108	0.453	1.052	1.264	0.496	0.458	1.043	0.41	1.101	1.061
179	0.963	1.133	1.114	1.204	1.487	0.514	0.399	0.458	0.457	0.513	1.256	1.111	0.539	1.184	1.119	0.449	1.18	1.175	0.829	0.901	0.919	0.855	0.729	0.828	0.836	0.873	0.783	0.847	0.952	0.817	0.948	0.926	0.927	0.947	1.038	1.284	1.357	1.201	1.162	1.108	1.157	-1.53	-0.199	0.496	0.458	0.364	1.11	-1.55	0.35
180	1.175	-1.482	-0.327	-0.568	-0.08	1.324	1.23	1.138	0.457	0.513	1.256	1.111	1.257	1.184	1.119	1.164	1.18	1.175	-0.276	-1.432	-0.142	-1.453	-0.441	0.828	0.836	-0.373	-1.778	-1.618	-0.502	0.817	-1.69	-0.395	-0.363	-0.407	0.073	0.251	-0.844	0.158	1.162	1.108	1.157	1.052	1.264	1.185	1.175	1.043	1.11	1.101	1.061
181	1.104	0.342	0.578	0.451	-0.598	0.842	0.898	1.138	1.154	0.513	1.256	1.111	1.257	1.184	1.119	1.164	0.49	0.446	0.829	0.901	-2.263	0.855	0.729	0.828	0.836	-0.373	0.783	-0.385	0.952	0.817	-0.371	0.926	0.927	-0.407	1.038	-1.815	-0.844	-0.885	1.162	1.108	0.453	-0.239	0.532	1.185	1.175	1.043	0.41	1.101	0.35
182	1.261	1.133	1.114	1.204	0.59	1.324	1.23	1.138	1.154	1.254	1.256	1.111	1.257	1.184	1.119	1.164	0.49	1.175	0.829	0.901	0.919	0.855	0.729	0.828	0.836	0.873	0.783	0.847	0.952	0.817	0.948	0.926	0.927	0.947	1.038	0.251	0.257	0.158	1.162	1.108	1.157	1.052	1.264	1.185	1.175	1.043	1.11	1.101	1.061
183	0.242	0.823	0.652	1.204	0.59	0.131	0.739	-0.221	-0.241	0.513	1.256	0.416	-0.18	-0.269	-0.277	0.449	0.49	0.446	0.829	-0.266	0.919	0.855	0.729	-0.303	0.836	-0.373	0.783	0.847	0.952	0.817	0.948	0.926	0.927	0.947	1.038	0.251	0.257	0.158	-0.201	0.435	-0.252	0.406	-0.199	0.496	1.175	1.043	0.41	1.101	1.061
184	0.971	-0.409	-1.863	-0.225	0.024	1.033	0.59	1.138	0.457	1.254	0.525	1.111	1.257	0.457	1.119	0.449	0.49	1.175	-0.276	-2.598	-1.203	-2.607	-1.611	-2.565	0.836	-1.618	-0.497	0.847	-0.502	0.817	-0.371	-0.395	-0.363	-0.407	1.038	-2.848	0.257	1.201	-0.201	1.108	1.157	1.052	1.264	1.185	0.458	1.043	0.41	0.438	0.35
185	0.472	-1.094	-1.827	-1.276	1.487	0.666	0.691	-0.221	0.457	0.513	0.525	0.416	0.539	0.457	0.421	0.449	0.49	0.446	-3.594	-1.432	-2.263	-1.453	0.729	-2.565	0.836	0.873	-3.058	-1.618	0.952	-4.233	0.948	0.926	-4.232	0.947	1.038	1.284	1.357	1.201	1.162	0.435	0.453	1.052	0.532	-0.194	0.458	1.043	1.11	0.438	0.35
186	1.128	1.133	0.893	1.204	0.59	1.066	1.075	0.458	1.154	1.254	0.525	1.111	1.257	1.184	1.119	1.164	0.49	1.175	0.829	-0.266	0.919	0.855	0.729	0.828	0.836	0.873	0.783	0.847	0.952	0.817	0.948	0.926	0.927	0.947	1.038	0.251	0.257	0.158	0.481	1.108	1.157	0.406	1.264	1.185	0.458	1.043	0.41	1.101	1.061
187	1.191	1.133	0.935	1.204	1.487	1.324	1.23	0.458	1.154	0.513	1.256	1.111	1.257	1.184	1.119	1.164	1.18	1.175	0.829	0.901	-0.142	0.855	0.729	0.828	0.836	0.873	0.783	0.847	0.952	0.817	0.948	0.926	0.927	0.947	1.038	1.284	1.357	1.201	1.162	1.108	1.157	1.052	1.264	1.185	1.175	1.043	1.11	1.101	1.061
188	0.678	0.823	1.114	1.204	1.178	1.197	1.23	0.458	0.457	0.513	0.525	1.111	1.257	0.457	0.421	0.449	0.49	0.446	0.829	0.901	0.919	0.855	0.729	0.828	0.836	-0.373	0.783	0.847	0.952	0.817	0.948	0.926	0.927	0.947	1.038	1.284	1.357	0.158	1.162	1.108	1.157	1.052	1.264	0.496	1.175	1.043	1.11	1.101	1.061
189	1.192	-1.278	-0.475	-2.739	-0.406	0.921	0.836	1.138	0.457	1.254	1.256	0.416	1.257	1.184	1.119	1.164	1.18	1.175	-0.276	-2.598	-3.324	0.855	0.729	0.828	0.836	-2.864	0.783	-0.385	-1.956	-2.971	-3.01	-3.037	-2.942	0.947	0.073	1.284	-0.844	-1.928	0.481	0.435	1.157	0.406	1.264	1.185	1.175	0.364	0.41	1.101	1.061
190	1.102	-1.06	-0.17	-0.93	-0.764	1.212	1.23	1.138	0.457	0.513	0.525	1.111	1.257	1.184	1.119	1.164	1.18	1.175	-1.382	0.901	-0.142	-0.299	0.729	-0.303	-0.342	-0.373	-0.497	-1.618	-0.502	-0.445	-0.371	-0.395	-0.363	-1.76	-0.892	0.251	-0.844	-0.885	1.162	1.108	1.157	0.406	1.264	1.185	1.175	1.043	1.11	1.101	1.061
191	1.334	0.823	0.893	0.853	0.295	1.324	1.23	1.138	1.154	1.254	1.256	1.111	1.257	1.184	1.119	1.164	1.18	1.175	0.829	-0.266	0.919	0.855	0.729	0.828	0.836	-0.373	0.783	0.847	0.952	0.817	0.948	-0.395	0.927	0.947	1.038	0.251	-0.844	0.158	1.162	1.108	1.157	1.052	1.264	1.185	1.175	1.043	1.11	1.101	1.061
192	1.334	0.823	-0.385	-0.062	0.882	1.324	0.89	1.138	1.154	1.254	1.256	1.111	1.257	1.184	1.119	1.164	1.18	1.175	-1.382	0.901	-0.142	-0.299	-0.441	-0.303	-0.342	-0.373	0.783	0.847	0.952	-1.708	0.948	-0.395	-0.363	0.947	1.038	1.284	0.257	0.158	1.162	1.108	1.157	1.052	1.264	1.185	1.175	1.043	-0.991	1.101	1.061
193	1.334	0.652	-0.377	1.204	0.003	1.183	1.075	1.138	1.154	1.254	1.256	1.111	1.257	1.184	1.119	1.164	1.18	1.175	-0.276	-0.266	-0.142	-1.453	0.729	-0.303	-0.342	0.873	0.783	-0.385	0.952	0.817	0.948	0.926	0.927	0.947	1.038	-0.782	-0.844	0.158	1.162	1.108	0.453	1.052	1.264	1.185	0.458	1.043	0.41	1.101	1.061
194	-0.377	0.171	-2.327	-0.49	0.511	0.471	1.002	0.458	0.457	-0.969	-0.936	-0.279	-0.898	-0.269	-0.976	0.449	-0.891	0.446	-1.382	-1.432	-2.263	-1.453	-1.611	-1.434	-2.698	0.873	0.783	-1.618	0.952	-1.708	-0.371	-0.395	0.927	-0.407	0.073	0.251	1.357	0.158	1.162	0.435	0.453	-1.53	0.532	1.185	0.458	1.043	1.11	1.101	1.061
195	0.079	1.133	1.114	1.204	0.299	0.423	0.059	0.458	-0.241	-0.228	0.525	-0.279	-0.18	-0.269	-0.277	0.449	0.49	0.446	0.829	0.901	0.919	0.855	0.729	0.828	0.836	0.873	0.783	0.847	0.952	0.817	0.948	0.926	0.927	0.947	1.038	-0.782	0.257	0.158	0.481	0.435	0.453	-0.239	0.532	0.496	0.458	-0.315	-0.291	0.438	0.35
196	0.613	1.133	0.935	1.204	1.487	0.324	0.683	0.458	0.457	0.513	0.525	-0.279	0.539	0.457	1.119	1.164	0.49	0.446	0.829	0.901	-0.142	0.855	0.729	0.828	0.836	0.873	0.783	0.847	0.952	0.817	0.948	0.926	0.927	0.947	1.038	1.284	1.357	1.201	1.162	0.435	0.453	-0.239	-0.199	-0.194	0.458	1.043	1.11	0.438	0.35
197	0.555	0.634	0.917	0.853	1.192	0.183	0.378	-0.901	0.457	1.254	1.256	1.111	-0.18	0.457	1.119	1.164	-1.581	1.175	0.829	0.901	0.919	-0.299	0.729	0.828	0.836	0.873	0.783	0.847	-0.502	0.817	0.948	-0.395	0.927	0.947	1.038	1.284	0.257	1.201	1.162	1.108	-0.956	0.406	-0.931	-0.194	-0.976	0.364	1.11	1.101	0.35
198	0.623	-0.158	0.893	0.499	0.295	0.422	0.529	-0.221	0.457	0.513	0.525	0.416	1.257	1.184	0.421	0.449	0.49	0.446	0.829	-0.266	0.919	0.855	0.729	0.828	0.836	-0.373	0.783	-0.385	-0.502	-0.445	0.948	0.926	0.927	-0.407	1.038	0.251	-0.844	0.158	0.481	0.435	1.157	0.406	0.532	-0.883	0.458	0.364	-0.291	-0.225	1.061
199	0.754	-0.579	-0.395	-0.52	-0.389	0.102	0.451	0.458	1.154	0.513	-0.206	0.416	0.539	1.184	1.119	0.449	1.18	0.446	-0.276	-0.266	-0.142	-0.299	-0.441	-0.303	-0.342	-0.373	-0.497	-0.385	-0.502	-0.445	-0.371	-0.395	-0.363	-0.407	0.073	0.251	-0.844	-0.885	-0.201	-0.237	-0.252	0.406	0.532	0.496	0.458	1.043	-0.291	-0.225	0.35
200	-0.008	-0.269	0.494	0.469	1.487	1.066	1.23	1.138	-0.241	-0.228	0.525	1.111	1.257	-0.996	-1.674	-0.266	-0.2	-0.283	0.829	0.901	-0.142	-0.299	0.729	0.828	-0.342	0.873	-0.497	-0.385	-0.502	0.817	0.948	0.926	-0.363	-0.407	1.038	1.284	1.357	1.201	1.162	1.108	1.157	1.697	0.532	-0.194	1.175	1.043	1.11	1.101	1.061
201	0.232	0.29	0.757	1.204	-0.306	0.165	0.453	0.458	0.457	0.513	-0.206	0.416	-0.18	-0.269	-0.277	0.449	0.49	0.446	0.829	0.901	-1.203	0.855	0.729	0.828	0.836	0.873	-1.778	0.847	0.952	0.817	0.948	0.926	0.927	0.947	1.038	-0.782	-0.844	-0.885	0.481	0.435	-0.252	-0.239	-0.199	0.496	0.458	0.364	0.41	0.438	0.35
202	1.194	0.823	1.114	0.528	-0.973	1.08	1.23	0.458	1.154	1.254	1.256	1.111	0.539	1.184	1.119	1.164	1.18	1.175	0.829	0.901	0.919	0.855	0.729	0.828	0.836	-0.373	0.783	0.847	0.952	0.817	0.948	-0.395	-0.363	0.947	0.073	-1.815	-0.844	-0.885	1.162	1.108	1.157	1.052	0.532	0.496	1.175	1.043	1.11	1.101	1.061
203	1.188	-0.269	0.22	-0.52	0.215	0.15	0.991	1.138	1.154	1.254	1.256	1.111	1.257	1.184	1.119	1.164	0.49	0.446	-0.276	0.901	0.919	-0.299	0.729	-0.303	-0.342	0.873	-0.497	-0.385	-0.502	-0.445	-0.371	-0.395	-0.363	-0.407	0.073	0.251	0.257	0.158	-0.201	0.435	0.453	-0.239	0.532	-0.194	0.458	1.043	-0.291	1.101	1.061
204	0.982	0.634	0.481	1.204	1.487	0.793	0.99	0.458	1.154	1.254	0.525	0.416	0.539	1.184	1.119	1.164	0.49	1.175	0.829	-0.266	0.919	-0.299	-0.441	0.828	0.836	0.873	0.783	0.847	-0.502	0.817	0.948	0.926	0.927	0.947	1.038	1.284	1.357	1.201	1.162	0.435	0.453	1.052	0.532	0.496	1.175	1.043	1.11	0.438	1.061
205	0.459	-1.501	-0.025	-0.292	-0.16	-0.075	0.738	0.458	0.457	0.513	-0.206	0.416	0.539	0.457	0.421	0.449	0.49	0.446	-0.276	-1.432	0.919	0.855	0.729	-0.303	-0.342	-0.373	-1.778	-0.385	-1.956	0.817	0.948	-0.395	-0.363	-1.76	-0.892	0.251	0.257	0.158	1.162	-0.237	-0.252	-0.884	-0.199	-0.194	0.458	1.043	-0.291	1.101	1.061
206	1.334	-1.501	-0.025	-0.292	-0.16	1.324	0.918	1.138	1.154	1.254	1.256	1.111	1.257	1.184	1.119	1.164	1.18	1.175	-0.276	-1.432	0.919	0.855	0.729	-0.303	-0.342	-0.373	-1.778	-0.385	-1.956	0.817	0.948	-0.395	-0.363	-1.76	-0.892	0.251	0.257	0.158	1.162	1.108	1.157	1.052	1.264	1.185	0.458	1.043	1.11	1.101	1.061
207	1.031	1.133	0.055	0.451	0.9	1.212	1.23	1.138	1.154	0.513	1.256	0.416	0.539	1.184	1.119	1.164	1.18	0.446	-0.276	-0.266	0.919	-0.299	-1.611	0.828	0.836	0.873	0.783	0.847	0.952	0.817	-0.371	0.926	0.927	-0.407	1.038	0.251	0.257	1.201	1.162	1.108	1.157	0.406	1.264	1.185	1.175	1.043	1.11	1.101	1.061
208	-0.271	-0.08	-0.174	0.185	0.215	-0.151	-0.324	-0.221	-0.241	-0.228	-0.206	-0.279	-0.18	-0.269	-0.277	-0.266	-0.2	-0.283	-0.276	0.901	-0.142	-0.299	-0.441	-0.303	-0.342	-0.373	-0.497	-0.385	0.952	0.817	-0.371	-0.395	-0.363	0.947	0.073	0.251	0.257	0.158	-0.201	-0.237	-0.252	1.697	-1.662	-0.194	-0.259	-0.315	-0.291	-0.225	-0.362
209	0.987	-0.278	1.114	0.499	-0.42	1.052	1.153	0.458	1.154	1.254	0.525	1.111	1.257	0.457	1.119	0.449	0.49	1.175	0.829	0.901	0.919	0.855	0.729	0.828	0.836	-2.864	0.783	-0.385	0.952	-0.445	0.948	0.926	0.927	-0.407	0.073	1.284	0.257	-2.971	0.481	1.108	1.157	1.052	1.264	0.496	1.175	1.043	1.11	1.101	1.061
210	0.645	-0.08	-0.639	-0.169	0.525	0.827	1.081	1.138	0.457	-0.228	-0.206	1.111	0.539	0.457	0.421	1.164	0.49	1.175	-0.276	-0.266	-0.142	-0.299	-0.441	-0.303	-1.52	-0.373	-0.497	-0.385	0.952	-0.445	-0.371	0.926	-0.363	-0.407	0.073	0.251	0.257	1.201	1.162	1.108	0.453	0.406	0.532	0.496	0.458	1.043	1.11	1.101	1.061
211	1.261	1.133	1.114	1.204	1.487	1.208	1.23	1.138	1.154	1.254	0.525	1.111	1.257	1.184	1.119	1.164	1.18	1.175	0.829	0.901	0.919	0.855	0.729	0.828	0.836	0.873	0.783	0.847	0.952	0.817	0.948	0.926	0.927	0.947	1.038	1.284	1.357	1.201	1.162	1.108	1.157	1.052	0.532	1.185	1.175	1.043	1.11	1.101	1.061
212	0.148	0.823	0.652	1.204	0.9	-0.221	0.372	0.458	0.457	-0.228	-0.206	0.416	-0.18	-0.269	-0.277	0.449	0.49	0.446	0.829	-0.266	0.919	0.855	0.729	-0.303	0.836	-0.373	0.783	0.847	0.952	0.817	0.948	0.926	0.927	0.947	1.038	0.251	0.257	1.201	0.481	-0.237	-0.252	-0.884	-0.199	-0.194	-0.259	0.364	-0.291	0.438	0.35
213	0.39	0.212	0.738	1.204	1.487	0.311	0.85	0.458	0.457	0.513	-0.206	0.416	1.257	0.457	-0.277	0.449	0.49	-0.283	0.829	0.901	-0.142	-0.299	0.729	0.828	0.836	0.873	-0.497	0.847	-0.502	0.817	0.948	0.926	0.927	0.947	1.038	1.284	1.357	1.201	0.481	1.108	-0.252	-0.239	-0.199	0.496	0.458	1.043	1.11	0.438	-0.362
214	0.831	0.23	0.302	0.451	0.882	0.841	0.443	0.458	1.154	1.254	0.525	1.111	0.539	-0.269	0.421	1.164	0.49	1.175	0.829	-0.266	-0.142	-0.299	-0.441	0.828	0.836	0.873	-0.497	-0.385	0.952	0.817	-0.371	0.926	0.927	-0.407	1.038	1.284	0.257	0.158	1.162	1.108	1.157	0.406	0.532	-0.194	1.175	0.364	0.41	0.438	0.35
215	1.263	0.013	-0.788	0.566	-0.306	1.212	1.086	1.138	1.154	1.254	1.256	1.111	1.257	1.184	1.119	0.449	1.18	1.175	-0.276	-0.266	-1.203	-0.299	-1.611	-0.303	-0.342	-1.618	0.783	0.847	-0.502	-0.445	-0.371	0.926	0.927	0.947	1.038	-0.782	-0.844	-0.885	1.162	1.108	1.157	0.406	1.264	1.185	1.175	1.043	1.11	0.438	0.35
216	0.532	0.203	1.114	0.861	0.281	0.535	0.453	0.458	0.457	0.513	0.525	0.416	0.539	0.457	0.421	0.449	0.49	0.446	0.829	0.901	0.919	0.855	0.729	0.828	0.836	-2.864	0.783	0.847	0.952	0.817	-0.371	0.926	0.927	0.947	1.038	0.251	0.257	-0.885	0.481	0.435	0.453	0.406	0.532	0.496	0.458	0.364	0.41	0.438	0.35
217	1.112	0.153	0.702	0.536	0.816	0.832	0.82	1.138	1.154	1.254	0.525	1.111	1.257	1.184	0.421	1.164	1.18	0.446	0.829	0.901	0.919	-0.299	-0.441	0.828	0.836	0.873	0.783	-0.385	-0.502	0.817	-0.371	0.926	-0.363	0.947	0.073	1.284	0.257	1.201	1.162	0.435	1.157	0.406	-0.199	1.185	1.175	1.043	0.41	0.438	1.061
218	1.117	1.133	1.114	1.204	1.487	1.066	0.846	1.138	1.154	1.254	1.256	0.416	0.539	1.184	1.119	0.449	1.18	1.175	0.829	0.901	0.919	0.855	0.729	0.828	0.836	0.873	0.783	0.847	0.952	0.817	0.948	0.926	0.927	0.947	1.038	1.284	1.357	1.201	1.162	0.435	1.157	0.406	1.264	1.185	0.458	1.043	0.41	0.438	1.061
219	1.049	1.133	1.114	1.204	1.487	1.183	0.987	1.138	0.457	1.254	1.256	0.416	1.257	0.457	1.119	1.164	1.18	0.446	0.829	0.901	0.919	0.855	0.729	0.828	0.836	0.873	0.783	0.847	0.952	0.817	0.948	0.926	0.927	0.947	1.038	1.284	1.357	1.201	1.162	1.108	0.453	1.052	1.264	1.185	1.175	1.043	1.11	1.101	1.061
220	1.334	0.23	-2.39	0.271	0.215	0.746	0.991	1.138	1.154	1.254	1.256	1.111	1.257	1.184	1.119	1.164	1.18	1.175	-1.382	-1.432	-1.203	-1.453	-1.611	-2.565	-2.698	0.873	-0.497	-0.385	0.952	-1.708	-0.371	0.926	0.927	0.947	0.073	0.251	0.257	0.158	-0.882	1.108	0.453	1.052	1.264	1.185	0.458	1.043	-0.291	1.101	1.061
221	1.099	1.133	0.935	0.909	1.487	0.793	1.068	1.138	1.154	0.513	1.256	1.111	0.539	1.184	1.119	0.449	1.18	1.175	0.829	0.901	-0.142	0.855	0.729	0.828	0.836	0.873	0.783	0.847	0.952	-0.445	0.948	0.926	0.927	0.947	1.038	1.284	1.357	1.201	0.481	1.108	0.453	1.052	0.532	0.496	0.458	1.043	1.11	1.101	1.061
222	0.591	-0.639	-0.956	-0.893	-0.094	1.212	0.777	1.138	0.457	0.513	0.525	0.416	0.539	0.457	0.421	0.449	0.49	0.446	-0.276	-1.432	-2.263	-1.453	0.729	-0.303	-0.342	-0.373	0.783	-1.618	-0.502	0.817	-1.69	-0.395	-1.652	-0.407	0.073	0.251	0.257	-0.885	1.162	1.108	1.157	0.406	1.264	1.185	0.458	0.364	1.11	0.438	0.35
223	0.365	-0.158	-0.153	-0.52	0.215	0.623	0.367	0.458	-0.241	0.513	0.525	1.111	-0.18	0.457	-0.277	0.449	0.49	0.446	-0.276	-0.266	-0.142	-0.299	-0.441	0.828	-0.342	-0.373	0.783	-0.385	-0.502	-0.445	-0.371	-0.395	-0.363	-0.407	0.073	0.251	0.257	0.158	0.481	0.435	-0.252	1.052	1.264	0.496	0.458	0.364	-0.291	0.438	-0.362
224	1.334	-0.579	-0.414	-0.863	0.215	1.324	1.14	1.138	1.154	1.254	1.256	1.111	1.257	1.184	1.119	1.164	1.18	1.175	-1.382	0.901	-0.142	-0.299	0.729	-0.303	-1.52	-0.373	-0.497	-0.385	-0.502	-0.445	-1.69	-0.395	-0.363	-0.407	0.073	0.251	0.257	0.158	1.162	1.108	1.157	1.052	1.264	1.185	1.175	1.043	1.11	1.101	1.061
225	0	0	0	0	0	0	0			0		0		0	0		0							0		0	0					0				0	0	0		0		0	0			0	0	0	0
[truncated: 5 more columns]
